# Supplementary material for: Wind prevents cliff-breeding birds from accessing nests through loss of flight control
Source: eLife. 2019 Jun 12;8:e43842. doi: 10.7554/eLife.43842 (PMC6561702; doi:10.7554/eLife.43842)
Supplement: Figure 2—source data 2. [file elife-43842-fig2-data2.csv]

Date	LandTime	Day	Site	Species	Success	Height	Ledge	InstWs	WS_ms_buoy	WindDir.Buoy	TI
24.4.16	15:00	1	NH	Razorbill	1	1	3	1.5	6.346	275.5	0.339
24.4.16	15:13	1	NH	Razorbill	1	1	3	0.6	5.944	265.4	0.339
24.4.16	15:16	1	NH	Razorbill	1	1	3	0.6	5.944	265.4	0.339
24.4.16	15:27	1	NH	Guillemot	0	1	3	1.8	6.381	272.9	0.339
24.4.16	15:30	1	NH	Razorbill	1	1	3	0.9	6.381	272.9	0.339
25.4.16	11:00	2	NH	Razorbill	1	1	2	1.7	10.17	318.3	1.29
25.4.16	11:00	2	NH	Razorbill	1	1	2	1.7	10.17	318.3	1.29
25.4.16	11:00	2	NH	Razorbill	0	1	3	1.7	10.17	318.3	1.29
25.4.16	11:00	2	NH	Razorbill	1	1	3	1.7	10.17	318.3	1.29
25.4.16	11:18	2	NH	Razorbill	1	1	3	1.7	9.95	316.9	1.29
25.4.16	11:20	2	NH	Razorbill	0	1	3	1.5	9.95	316.9	1.29
25.4.16	11:31	2	NH	Razorbill	1	1	3	1.5	10.15	319.5	1.29
25.4.16	11:33	2	NH	Guillemot	0	1	2	1.8	10.15	319.5	1.29
25.4.16	11:42	2	NH	Guillemot	1	1	2	1	10.26	319.8	1.29
25.4.16	11:42	2	NH	Razorbill	1	1	3	0.7	10.26	319.8	1.29
28.4.16	10:05	3	BH	Razorbill	1	1	2	9.2	9.88	229.8	0.363
28.4.16	10:05	3	BH	Guillemot	0	2	2	10.8	9.88	229.8	0.363
28.4.16	10:05	3	BH	Guillemot	0	2	2	10.7	9.88	229.8	0.363
28.4.16	10:05	3	BH	Guillemot	0	4	1	10.7	9.88	229.8	0.363
28.4.16	10:05	3	BH	Guillemot	1	3	1	8.2	9.88	229.8	0.363
28.4.16	10:06	3	BH	Guillemot	0	3	1	8.2	9.88	229.8	0.363
28.4.16	10:06	3	BH	Guillemot	1	3	2	4	9.88	229.8	0.363
28.4.16	10:06	3	BH	Razorbill	1	1	3	4.2	9.88	229.8	0.363
28.4.16	10:06	3	BH	Guillemot	1	2	1	3.9	9.88	229.8	0.363
28.4.16	10:07	3	BH	Guillemot	1	2	2	3.9	9.88	229.8	0.363
28.4.16	10:07	3	BH	Guillemot	1	3	1	3.9	9.88	229.8	0.363
28.4.16	10:07	3	BH	Guillemot	1	2	1	4	9.88	229.8	0.363
28.4.16	10:07	3	BH	Guillemot	0	4	2	7.7	9.88	229.8	0.363
28.4.16	10:08	3	BH	Guillemot	0	2	2	7.7	9.88	229.8	0.363
28.4.16	10:08	3	BH	Guillemot	1	3	1	6.9	9.88	229.8	0.363
28.4.16	10:08	3	BH	Guillemot	1	2	2	4	9.88	229.8	0.363
28.4.16	10:09	3	BH	Guillemot	1	2	1	4.3	9.88	229.8	0.363
28.4.16	10:09	3	BH	Guillemot	0	2	1	7.4	9.88	229.8	0.363
28.4.16	10:10	3	BH	Guillemot	0	3	2	7.4	9.88	229.8	0.363
28.4.16	10:10	3	BH	Guillemot	0	3	2	7.4	9.88	229.8	0.363
28.4.16	10:10	3	BH	Guillemot	1	2	1	7.4	9.88	229.8	0.363
28.4.16	10:10	3	BH	Guillemot	1	1	2	4.4	9.88	229.8	0.363
28.4.16	10:11	3	BH	Guillemot	1	2	2	4.4	9.59	234.1	0.363
28.4.16	10:11	3	BH	Guillemot	1	2	2	5	9.59	234.1	0.363
28.4.16	10:11	3	BH	Razorbill	1	1	3	5.2	9.59	234.1	0.363
28.4.16	10:11	3	BH	Guillemot	0	2	1	8.5	9.59	234.1	0.363
28.4.16	10:12	3	BH	Guillemot	0	2	2	6.8	9.59	234.1	0.363
28.4.16	10:12	3	BH	Guillemot	0	3	2	8.5	9.59	234.1	0.363
28.4.16	10:12	3	BH	Guillemot	0	3	1	8.5	9.59	234.1	0.363
28.4.16	10:12	3	BH	Guillemot	0	4	2	9.2	9.59	234.1	0.363
28.4.16	10:12	3	BH	Guillemot	0	2	2	10.2	9.59	234.1	0.363
28.4.16	10:13	3	BH	Razorbill	0	2	2	10.2	9.59	234.1	0.363
28.4.16	10:13	3	BH	Razorbill	0	3	3	10.2	9.59	234.1	0.363
28.4.16	10:13	3	BH	Guillemot	0	2	1	8.5	9.59	234.1	0.363
28.4.16	10:13	3	BH	Guillemot	1	2	1	8.5	9.59	234.1	0.363
28.4.16	10:13	3	BH	Guillemot	1	3	1	8.5	9.59	234.1	0.363
28.4.16	10:14	3	BH	Razorbill	1	1	2	6.4	9.59	234.1	0.363
28.4.16	10:14	3	BH	Guillemot	0	4	1	6.4	9.59	234.1	0.363
28.4.16	10:14	3	BH	Guillemot	0	2	1	6.2	9.59	234.1	0.363
28.4.16	10:14	3	BH	Guillemot	0	2	1	8.2	9.59	234.1	0.363
28.4.16	10:14	3	BH	Guillemot	1	3	1	8.2	9.59	234.1	0.363
28.4.16	10:14	3	BH	Guillemot	1	3	2	8.2	9.59	234.1	0.363
28.4.16	10:14	3	BH	Razorbill	0	3	3	10.2	9.59	234.1	0.363
28.4.16	10:14	3	BH	Razorbill	1	3	2	10.2	9.59	234.1	0.363
28.4.16	10:14	3	BH	Guillemot	1	3	1	6.9	9.59	234.1	0.363
28.4.16	10:15	3	BH	Guillemot	1	3	2	6	9.59	234.1	0.363
28.4.16	10:15	3	BH	Guillemot	0	2	2	6	9.59	234.1	0.363
28.4.16	10:15	3	BH	Razorbill	1	2	1	6	9.59	234.1	0.363
28.4.16	10:15	3	BH	Guillemot	0	3	2	6	9.59	234.1	0.363
28.4.16	10:16	3	BH	Guillemot	0	2	2	7.5	9.59	234.1	0.363
28.4.16	10:16	3	BH	Guillemot	1	4	1	7.5	9.59	234.1	0.363
28.4.16	10:16	3	BH	Guillemot	1	3	1	7.5	9.59	234.1	0.363
28.4.16	10:16	3	BH	Guillemot	0	3	1	6.9	9.59	234.1	0.363
28.4.16	10:17	3	BH	Guillemot	1	2	1	6.9	9.59	234.1	0.363
28.4.16	10:17	3	BH	Razorbill	0	1	3	6.9	9.59	234.1	0.363
28.4.16	10:18	3	BH	Guillemot	1	3	2	6.9	9.59	234.1	0.363
28.4.16	10:18	3	BH	Razorbill	1	2	1	7.3	9.59	234.1	0.363
28.4.16	10:18	3	BH	Guillemot	0	3	2	7.3	9.59	234.1	0.363
28.4.16	10:18	3	BH	Guillemot	1	3	2	7.3	9.59	234.1	0.363
28.4.16	10:19	3	BH	Razorbill	1	2	3	7.3	9.59	234.1	0.363
28.4.16	10:19	3	BH	Razorbill	0	2	3	7.3	9.59	234.1	0.363
28.4.16	10:19	3	BH	Razorbill	1	1	2	5.6	9.59	234.1	0.363
28.4.16	10:19	3	BH	Guillemot	0	3	3	5.6	9.59	234.1	0.363
28.4.16	10:20	3	BH	Guillemot	1	3	2	5.6	9.59	234.1	0.363
28.4.16	10:20	3	BH	Guillemot	1	3	1	5.6	9.59	234.1	0.363
28.4.16	10:20	3	BH	Razorbill	1	2	1	5.6	9.59	234.1	0.363
28.4.16	10:20	3	BH	Razorbill	1	2	3	5.6	9.59	234.1	0.363
28.4.16	10:21	3	BH	Razorbill	1	2	3	10.3	9.87	235.3	0.363
28.4.16	10:21	3	BH	Guillemot	0	3	2	10.3	9.87	235.3	0.363
28.4.16	10:21	3	BH	Guillemot	0	3	2	10.3	9.87	235.3	0.363
28.4.16	10:21	3	BH	Guillemot	0	2	2	10.3	9.87	235.3	0.363
28.4.16	10:22	3	BH	Guillemot	1	3	2	5.1	9.87	235.3	0.363
28.4.16	10:22	3	BH	Guillemot	1	3	1	5.1	9.87	235.3	0.363
28.4.16	10:22	3	BH	Guillemot	0	2	1	5.1	9.87	235.3	0.363
28.4.16	10:23	3	BH	Guillemot	1	2	2	5.1	9.87	235.3	0.363
28.4.16	10:23	3	BH	Guillemot	1	2	2	5.1	9.87	235.3	0.363
28.4.16	10:23	3	BH	Guillemot	0	2	2	8.2	9.87	235.3	0.363
28.4.16	10:23	3	BH	Guillemot	1	2	2	8.2	9.87	235.3	0.363
28.4.16	10:24	3	BH	Razorbill	1	2	2	8.2	9.87	235.3	0.363
28.4.16	10:24	3	BH	Guillemot	1	3	1	8.2	9.87	235.3	0.363
28.4.16	10:24	3	BH	Guillemot	0	3	2	8.2	9.87	235.3	0.363
28.4.16	10:24	3	BH	Guillemot	0	3	2	8.1	9.87	235.3	0.363
28.4.16	10:25	3	BH	Guillemot	0	3	2	8.1	9.87	235.3	0.363
28.4.16	10:25	3	BH	Guillemot	0	3	1	8.1	9.87	235.3	0.363
28.4.16	10:25	3	BH	Guillemot	1	2	2	8.1	9.87	235.3	0.363
28.4.16	10:25	3	BH	Razorbill	1	3	3	8.1	9.87	235.3	0.363
28.4.16	10:25	3	BH	Guillemot	0	4	2	6.2	9.87	235.3	0.363
28.4.16	10:26	3	BH	Guillemot	0	4	2	6.2	9.87	235.3	0.363
28.4.16	10:26	3	BH	Guillemot	1	3	2	6.2	9.87	235.3	0.363
28.4.16	10:26	3	BH	Guillemot	1	3	3	6.2	9.87	235.3	0.363
28.4.16	10:27	3	BH	Guillemot	0	2	1	7.9	9.87	235.3	0.363
28.4.16	10:27	3	BH	Razorbill	1	1	1	7.9	9.87	235.3	0.363
28.4.16	10:27	3	BH	Razorbill	1	2	2	7.9	9.87	235.3	0.363
28.4.16	10:28	3	BH	Razorbill	1	2	2	7.9	9.87	235.3	0.363
28.4.16	10:29	3	BH	Guillemot	0	2	2	9.1	9.87	235.3	0.363
28.4.16	10:29	3	BH	Guillemot	0	2	2	9.1	9.87	235.3	0.363
28.4.16	10:29	3	BH	Guillemot	1	3	1	9.1	9.87	235.3	0.363
28.4.16	10:29	3	BH	Guillemot	1	3	1	9.1	9.87	235.3	0.363
28.4.16	10:30	3	BH	Razorbill	0	3	2	9.1	9.87	235.3	0.363
29.4.16	12:00	4	HC	Guillemot	0	2	3	3.1	8.59	319.8	0.211
29.4.16	12:00	4	HC	Guillemot	1	2	2	3.1	8.59	319.8	0.211
29.4.16	12:00	4	HC	Guillemot	0	2	2	3.1	8.59	319.8	0.211
29.4.16	12:01	4	HC	Guillemot	1	2	2	1.1	8.95	313.6	0.211
29.4.16	12:01	4	HC	Guillemot	1	2	2	1.1	8.95	313.6	0.211
29.4.16	12:02	4	HC	Guillemot	0	3	2	3.1	8.95	313.6	0.211
29.4.16	12:02	4	HC	Guillemot	1	3	1	2	8.95	313.6	0.211
29.4.16	12:03	4	HC	Guillemot	1	2	1	2	8.95	313.6	0.211
29.4.16	12:03	4	HC	Guillemot	0	1	3	2.9	8.95	313.6	0.211
29.4.16	12:03	4	HC	Guillemot	0	3	2	2.8	8.95	313.6	0.211
29.4.16	12:04	4	HC	Guillemot	1	4	3	1.9	8.95	313.6	0.211
29.4.16	12:04	4	HC	Guillemot	1	3	1	1.9	8.95	313.6	0.211
29.4.16	12:04	4	HC	Guillemot	1	3	1	1.9	8.95	313.6	0.211
29.4.16	12:05	4	HC	Guillemot	1	2	1	1.9	8.95	313.6	0.211
29.4.16	12:05	4	HC	Guillemot	0	3	2	3.1	8.95	313.6	0.211
29.4.16	12:05	4	HC	Guillemot	1	2	1	1.9	8.95	313.6	0.211
29.4.16	12:06	4	HC	Guillemot	1	2	1	1.9	8.95	313.6	0.211
29.4.16	12:06	4	HC	Guillemot	1	2	1	1.1	8.95	313.6	0.211
29.4.16	12:07	4	HC	Guillemot	1	3	1	1.1	8.95	313.6	0.211
29.4.16	12:07	4	HC	Guillemot	1	4	2	1.1	8.95	313.6	0.211
30.4.16	14:16	5	HC	Razorbill	1	2	3	0.6	7.198	250	0.437
30.4.16	14:16	5	HC	Razorbill	1	2	3	0.6	7.198	250	0.437
30.4.16	14:16	5	HC	Guillemot	1	2	2	0.6	7.198	250	0.437
30.4.16	14:16	5	HC	Guillemot	1	2	3	0.6	7.198	250	0.437
30.4.16	14:16	5	HC	Guillemot	1	1	3	0.6	7.198	250	0.437
30.4.16	14:17	5	HC	Razorbill	1	2	2	0.5	7.198	250	0.437
30.4.16	14:17	5	HC	Guillemot	1	2	2	0.5	7.198	250	0.437
30.4.16	14:17	5	HC	Guillemot	1	1	3	0.5	7.198	250	0.437
30.4.16	14:17	5	HC	Guillemot	0	1	2	0.8	7.198	250	0.437
30.4.16	14:17	5	HC	Guillemot	1	2	2	0.8	7.198	250	0.437
30.4.16	14:17	5	HC	Guillemot	1	3	1	0.8	7.198	250	0.437
30.4.16	14:17	5	HC	Guillemot	1	2	2	0.8	7.198	250	0.437
30.4.16	14:17	5	HC	Guillemot	1	1	2	0.8	7.198	250	0.437
30.4.16	14:20	5	HC	Guillemot	1	1	3	0.8	7.198	250	0.437
30.4.16	14:20	5	HC	Guillemot	1	2	3	0.8	7.198	250	0.437
30.4.16	14:20	5	HC	Razorbill	1	2	2	0.8	7.198	250	0.437
30.4.16	14:20	5	HC	Guillemot	1	2	3	0.8	7.198	250	0.437
30.4.16	14:20	5	HC	Guillemot	1	1	2	0.8	7.198	250	0.437
30.4.16	14:20	5	HC	Razorbill	1	2	1	0.8	7.198	250	0.437
30.4.16	14:21	5	HC	Guillemot	0	2	2	0.8	6.992	256.5	0.437
30.4.16	14:21	5	HC	Guillemot	1	1	3	0.8	6.992	256.5	0.437
30.4.16	14:21	5	HC	Guillemot	1	1	2	0.8	6.992	256.5	0.437
30.4.16	14:21	5	HC	Guillemot	1	3	2	0.8	6.992	256.5	0.437
30.4.16	14:21	5	HC	Guillemot	1	3	1	0.8	6.992	256.5	0.437
30.4.16	14:21	5	HC	Razorbill	1	2	1	0.8	6.992	256.5	0.437
30.4.16	14:21	5	HC	Guillemot	1	3	2	0.8	6.992	256.5	0.437
30.4.16	14:21	5	HC	Guillemot	1	3	2	0.8	6.992	256.5	0.437
30.4.16	14:21	5	HC	Guillemot	1	3	2	0.8	6.992	256.5	0.437
30.4.16	14:21	5	HC	Razorbill	1	2	3	0.8	6.992	256.5	0.437
30.4.16	14:22	5	HC	Guillemot	1	2	2	0.8	6.992	256.5	0.437
30.4.16	14:22	5	HC	Guillemot	1	1	3	0.3	6.992	256.5	0.437
30.4.16	14:22	5	HC	Guillemot	1	1	1	0.3	6.992	256.5	0.437
30.4.16	14:22	5	HC	Razorbill	1	3	1	0.3	6.992	256.5	0.437
30.4.16	14:22	5	HC	Guillemot	1	2	2	0.3	6.992	256.5	0.437
30.4.16	14:22	5	HC	Guillemot	1	3	3	0.3	6.992	256.5	0.437
30.4.16	14:22	5	HC	Guillemot	1	2	2	0.3	6.992	256.5	0.437
30.4.16	14:22	5	HC	Guillemot	1	3	2	0.3	6.992	256.5	0.437
30.4.16	14:23	5	HC	Guillemot	1	1	1	0.9	6.992	256.5	0.437
30.4.16	14:23	5	HC	Guillemot	1	1	1	0.9	6.992	256.5	0.437
30.4.16	14:23	5	HC	Guillemot	1	3	1	0.9	6.992	256.5	0.437
30.4.16	14:23	5	HC	Guillemot	1	2	1	0.9	6.992	256.5	0.437
30.4.16	14:23	5	HC	Guillemot	1	3	1	0.9	6.992	256.5	0.437
30.4.16	14:23	5	HC	Guillemot	1	3	2	0.9	6.992	256.5	0.437
30.4.16	14:23	5	HC	Guillemot	0	3	1	0.9	6.992	256.5	0.437
30.4.16	14:23	5	HC	Razorbill	1	2	2	0.9	6.992	256.5	0.437
30.4.16	14:24	5	HC	Guillemot	1	1	2	0.8	6.992	256.5	0.437
30.4.16	14:24	5	HC	Razorbill	1	1	3	0.8	6.992	256.5	0.437
30.4.16	14:24	5	HC	Razorbill	1	3	3	0.8	6.992	256.5	0.437
30.4.16	14:24	5	HC	Guillemot	1	2	2	0.8	6.992	256.5	0.437
30.4.16	14:24	5	HC	Guillemot	1	2	2	0.8	6.992	256.5	0.437
30.4.16	14:25	5	HC	Guillemot	1	2	2	0.4	6.992	256.5	0.437
30.4.16	14:25	5	HC	Razorbill	1	1	2	0.4	6.992	256.5	0.437
30.4.16	14:25	5	HC	Guillemot	1	2	2	0.4	6.992	256.5	0.437
30.4.16	14:25	5	HC	Razorbill	1	1	3	0.4	6.992	256.5	0.437
30.4.16	14:28	5	HC	Guillemot	1	1	2	0.4	6.992	256.5	0.437
30.4.16	14:28	5	HC	Guillemot	1	2	2	0.4	6.992	256.5	0.437
30.4.16	14:28	5	HC	Guillemot	1	2	2	0.4	6.992	256.5	0.437
30.4.16	14:28	5	HC	Razorbill	1	3	2	0.4	6.992	256.5	0.437
30.4.16	14:28	5	HC	Guillemot	1	3	1	0.4	6.992	256.5	0.437
30.4.16	14:33	5	HC	Razorbill	1	3	1	0.3	7.815	247.5	0.437
30.4.16	14:33	5	HC	Guillemot	1	3	2	0.3	7.815	247.5	0.437
30.4.16	14:33	5	HC	Guillemot	1	2	1	0.3	7.815	247.5	0.437
30.4.16	14:33	5	HC	Guillemot	1	2	1	0.3	7.815	247.5	0.437
30.4.16	14:33	5	HC	Guillemot	1	2	1	0.3	7.815	247.5	0.437
30.4.16	14:34	5	HC	Razorbill	1	2	1	0.4	7.815	247.5	0.437
30.4.16	14:34	5	HC	Guillemot	1	3	1	0.4	7.815	247.5	0.437
30.4.16	14:34	5	HC	Guillemot	1	3	1	0.4	7.815	247.5	0.437
30.4.16	14:34	5	HC	Guillemot	1	3	1	0.4	7.815	247.5	0.437
30.4.16	14:34	5	HC	Razorbill	1	2	2	0.4	7.815	247.5	0.437
30.4.16	14:34	5	HC	Razorbill	1	3	1	0.4	7.815	247.5	0.437
30.4.16	14:34	5	HC	Razorbill	1	2	1	0.4	7.815	247.5	0.437
30.4.16	14:34	5	HC	Razorbill	1	2	1	0.4	7.815	247.5	0.437
30.4.16	14:34	5	HC	Razorbill	1	2	3	0.4	7.815	247.5	0.437
30.4.16	14:35	5	HC	Razorbill	1	2	3	0.7	7.815	247.5	0.437
30.4.16	14:35	5	HC	Guillemot	1	2	2	0.7	7.815	247.5	0.437
30.4.16	14:35	5	HC	Guillemot	1	2	2	0.7	7.815	247.5	0.437
30.4.16	14:35	5	HC	Razorbill	1	1	2	0.7	7.815	247.5	0.437
30.4.16	14:35	5	HC	Guillemot	0	2	3	0.7	7.815	247.5	0.437
30.4.16	14:36	5	HC	Guillemot	1	2	2	0.9	7.815	247.5	0.437
30.4.16	14:36	5	HC	Guillemot	0	3	3	0.9	7.815	247.5	0.437
30.4.16	14:37	5	HC	Guillemot	1	3	1	0.4	7.815	247.5	0.437
30.4.16	14:37	5	HC	Guillemot	1	1	2	0.4	7.815	247.5	0.437
30.4.16	14:37	5	HC	Guillemot	1	3	1	0.4	7.815	247.5	0.437
30.4.16	14:37	5	HC	Guillemot	1	3	2	0.4	7.815	247.5	0.437
30.4.16	14:37	5	HC	Guillemot	1	3	1	0.4	7.815	247.5	0.437
30.4.16	14:38	5	HC	Guillemot	0	3	3	0.5	7.815	247.5	0.437
30.4.16	14:38	5	HC	Razorbill	1	1	3	0.5	7.815	247.5	0.437
30.4.16	14:38	5	HC	Guillemot	1	3	1	0.5	7.815	247.5	0.437
30.4.16	14:38	5	HC	Guillemot	1	2	1	0.5	7.815	247.5	0.437
30.4.16	14:39	5	HC	Guillemot	1	2	1	0.5	7.815	247.5	0.437
30.4.16	14:39	5	HC	Guillemot	1	2	1	0.5	7.815	247.5	0.437
30.4.16	14:39	5	HC	Guillemot	1	3	1	0.5	7.815	247.5	0.437
30.4.16	14:39	5	HC	Razorbill	1	3	3	0.5	7.815	247.5	0.437
30.4.16	14:39	5	HC	Guillemot	1	3	2	0.5	7.815	247.5	0.437
30.4.16	14:40	5	HC	Razorbill	1	2	3	0.5	7.815	247.5	0.437
30.4.16	14:40	5	HC	Razorbill	0	1	3	0.5	7.815	247.5	0.437
30.4.16	14:40	5	HC	Guillemot	1	3	1	0.5	7.815	247.5	0.437
30.4.16	14:40	5	HC	Razorbill	1	2	1	0.5	7.815	247.5	0.437
30.4.16	14:40	5	HC	Guillemot	1	2	1	0.5	7.815	247.5	0.437
30.4.16	14:40	5	HC	Guillemot	1	3	1	0.5	7.815	247.5	0.437
30.4.16	14:41	5	HC	Guillemot	1	2	2	0.6	7.525	250.4	0.437
30.4.16	14:41	5	HC	Guillemot	1	2	2	0.6	7.525	250.4	0.437
30.4.16	14:41	5	HC	Razorbill	1	2	3	0.6	7.525	250.4	0.437
30.4.16	14:42	5	HC	Guillemot	1	3	2	0.6	7.525	250.4	0.437
30.4.16	14:42	5	HC	Razorbill	1	2	3	0.6	7.525	250.4	0.437
30.4.16	14:42	5	HC	Razorbill	1	1	3	0.6	7.525	250.4	0.437
30.4.16	21:23	5	HC	Razorbill	1	1	2	0.6	6.194	237.5	0.498
30.4.16	21:23	5	HC	Razorbill	1	2	1	0.6	6.194	237.5	0.498
30.4.16	21:23	5	HC	Guillemot	1	1	3	0.6	6.194	237.5	0.498
30.4.16	21:23	5	HC	Razorbill	1	2	3	0.6	6.194	237.5	0.498
30.4.16	21:23	5	HC	Razorbill	1	3	1	0.6	6.194	237.5	0.498
30.4.16	21:23	5	HC	Razorbill	1	3	1	0.6	6.194	237.5	0.498
30.4.16	21:23	5	HC	Guillemot	1	3	1	0.6	6.194	237.5	0.498
30.4.16	14:44	5	HC	Guillemot	1	3	2	0.6	7.525	250.4	0.437
30.4.16	14:44	5	HC	Guillemot	1	3	1	0.6	7.525	250.4	0.437
30.4.16	14:44	5	HC	Guillemot	1	3	2	0.6	7.525	250.4	0.437
30.4.16	14:44	5	HC	Guillemot	1	3	1	0.6	7.525	250.4	0.437
30.4.16	14:44	5	HC	Guillemot	1	3	1	0.6	7.525	250.4	0.437
30.4.16	14:44	5	HC	Guillemot	1	2	2	0.6	7.525	250.4	0.437
30.4.16	14:44	5	HC	Guillemot	1	2	2	0.6	7.525	250.4	0.437
30.4.16	14:45	5	HC	Razorbill	1	2	3	0.4	7.525	250.4	0.437
30.4.16	14:45	5	HC	Guillemot	1	2	1	0.4	7.525	250.4	0.437
30.4.16	14:46	5	HC	Guillemot	1	2	1	0.6	7.525	250.4	0.437
30.4.16	14:46	5	HC	Guillemot	1	2	2	0.6	7.525	250.4	0.437
30.4.16	14:46	5	HC	Guillemot	0	2	2	0.6	7.525	250.4	0.437
30.4.16	14:46	5	HC	Razorbill	1	2	3	0.6	7.525	250.4	0.437
30.4.16	14:46	5	HC	Guillemot	1	3	2	0.6	7.525	250.4	0.437
30.4.16	14:47	5	HC	Guillemot	1	3	1	0.5	7.525	250.4	0.437
30.4.16	14:47	5	HC	Razorbill	1	2	2	0.5	7.525	250.4	0.437
30.4.16	14:48	5	HC	Guillemot	1	3	1	0.5	7.525	250.4	0.437
30.4.16	14:48	5	HC	Guillemot	1	3	1	0.5	7.525	250.4	0.437
30.4.16	14:48	5	HC	Guillemot	1	3	2	0.5	7.525	250.4	0.437
30.4.16	14:48	5	HC	Guillemot	1	3	1	0.5	7.525	250.4	0.437
30.4.16	14:40	5	HC	Razorbill	1	1	3	0.6	7.815	247.5	0.437
30.4.16	14:50	5	HC	Guillemot	1	2	2	0.6	7.525	250.4	0.437
30.4.16	14:50	5	HC	Guillemot	1	3	2	0.6	7.525	250.4	0.437
30.4.16	14:51	5	HC	Guillemot	1	3	2	0.5	7.431	247.7	0.437
30.4.16	14:51	5	HC	Guillemot	1	3	2	0.5	7.431	247.7	0.437
30.4.16	14:51	5	HC	Guillemot	1	3	2	0.5	7.431	247.7	0.437
30.4.16	14:51	5	HC	Guillemot	1	3	1	0.5	7.431	247.7	0.437
30.4.16	14:51	5	HC	Guillemot	1	3	3	0.5	7.431	247.7	0.437
30.4.16	14:51	5	HC	Guillemot	1	3	1	0.5	7.431	247.7	0.437
30.4.16	14:52	5	HC	Razorbill	1	2	3	1.1	7.431	247.7	0.437
30.4.16	14:52	5	HC	Razorbill	1	2	3	1.1	7.431	247.7	0.437
30.4.16	14:52	5	HC	Guillemot	0	2	3	1.1	7.431	247.7	0.437
30.4.16	14:52	5	HC	Guillemot	1	2	1	1.1	7.431	247.7	0.437
30.4.16	14:52	5	HC	Guillemot	1	2	1	0.9	7.431	247.7	0.437
30.4.16	15:00	5	HC	Guillemot	1	2	2	0.9	7.431	247.7	0.437
30.4.16	15:00	5	HC	Guillemot	0	3	3	0.9	7.431	247.7	0.437
30.4.16	15:00	5	HC	Razorbill	1	2	3	0.9	7.431	247.7	0.437
30.4.16	15:03	5	HC	Guillemot	1	1	1	0.9	7.154	250.5	0.437
30.4.16	15:03	5	HC	Guillemot	1	3	1	0.9	7.154	250.5	0.437
30.4.16	15:03	5	HC	Razorbill	0	2	2	0.9	7.154	250.5	0.437
30.4.16	15:03	5	HC	Razorbill	1	1	2	0.9	7.154	250.5	0.437
30.4.16	15:03	5	HC	Guillemot	1	2	1	0.9	7.154	250.5	0.437
30.4.16	15:03	5	HC	Guillemot	1	2	1	0.9	7.154	250.5	0.437
30.4.16	15:03	5	HC	Guillemot	1	3	2	0.9	7.154	250.5	0.437
30.4.16	15:05	5	HC	Guillemot	1	2	2	0.8	7.154	250.5	0.437
30.4.16	15:05	5	HC	Guillemot	0	3	1	0.8	7.154	250.5	0.437
30.4.16	15:05	5	HC	Razorbill	1	1	2	0.8	7.154	250.5	0.437
30.4.16	15:05	5	HC	Guillemot	0	2	1	0.8	7.154	250.5	0.437
30.4.16	15:05	5	HC	Razorbill	1	2	2	0.8	7.154	250.5	0.437
30.4.16	15:05	5	HC	Razorbill	1	2	3	0.8	7.154	250.5	0.437
30.4.16	15:07	5	HC	Guillemot	1	3	2	0.4	7.154	250.5	0.437
30.4.16	15:07	5	HC	Razorbill	1	2	3	0.4	7.154	250.5	0.437
30.4.16	15:07	5	HC	Guillemot	1	3	1	0.4	7.154	250.5	0.437
30.4.16	15:07	5	HC	Razorbill	1	2	2	0.4	7.154	250.5	0.437
30.4.16	15:07	5	HC	Razorbill	1	2	2	0.4	7.154	250.5	0.437
30.4.16	15:08	5	HC	Guillemot	1	3	1	0.8	7.154	250.5	0.437
30.4.16	15:08	5	HC	Razorbill	1	2	3	0.8	7.154	250.5	0.437
30.4.16	15:08	5	HC	Razorbill	1	3	3	0.8	7.154	250.5	0.437
30.4.16	15:08	5	HC	Razorbill	1	1	3	0.8	7.154	250.5	0.437
30.4.16	15:08	5	HC	Razorbill	1	3	2	0.8	7.154	250.5	0.437
30.4.16	15:08	5	HC	Razorbill	1	1	3	0.8	7.154	250.5	0.437
30.4.16	15:08	5	HC	Guillemot	1	3	2	0.8	7.154	250.5	0.437
30.4.16	15:08	5	HC	Guillemot	0	3	1	0.8	7.154	250.5	0.437
30.4.16	15:08	5	HC	Razorbill	1	2	2	0.8	7.154	250.5	0.437
30.4.16	15:08	5	HC	Guillemot	1	3	1	0.8	7.154	250.5	0.437
30.4.16	15:08	5	HC	Razorbill	0	3	2	0.8	7.154	250.5	0.437
30.4.16	15:10	5	HC	Guillemot	1	3	1	0.1	7.154	250.5	0.437
30.4.16	15:10	5	HC	Guillemot	1	3	1	0.1	7.154	250.5	0.437
30.4.16	15:10	5	HC	Guillemot	1	3	1	0.1	7.154	250.5	0.437
30.4.16	15:10	5	HC	Razorbill	1	2	2	0.1	7.154	250.5	0.437
30.4.16	15:10	5	HC	Guillemot	1	3	1	0.1	7.154	250.5	0.437
30.4.16	15:10	5	HC	Guillemot	1	2	1	0.1	7.154	250.5	0.437
30.4.16	15:10	5	HC	Razorbill	1	2	2	0.1	7.154	250.5	0.437
30.4.16	15:10	5	HC	Razorbill	1	2	2	0.1	7.154	250.5	0.437
30.4.16	15:10	5	HC	Razorbill	1	3	2	0.1	7.154	250.5	0.437
30.4.16	15:10	5	HC	Razorbill	1	3	3	0.1	7.154	250.5	0.437
30.4.16	15:10	5	HC	Razorbill	1	3	1	0.1	7.154	250.5	0.437
30.4.16	15:11	5	HC	Guillemot	1	3	2	0.1	7.46	247.1	0.498
30.4.16	15:11	5	HC	Guillemot	1	3	2	0.1	7.46	247.1	0.498
30.4.16	15:11	5	HC	Razorbill	1	1	2	0.1	7.46	247.1	0.498
30.4.16	15:11	5	HC	Razorbill	1	2	2	0.1	7.46	247.1	0.498
30.4.16	15:11	5	HC	Guillemot	1	2	2	0.1	7.46	247.1	0.498
30.4.16	15:11	5	HC	Razorbill	1	1	2	0.1	7.46	247.1	0.498
30.4.16	15:11	5	HC	Razorbill	1	2	2	0.1	7.46	247.1	0.498
30.4.16	15:11	5	HC	Razorbill	1	3	2	0.1	7.46	247.1	0.498
30.4.16	15:11	5	HC	Razorbill	1	4	1	0.1	7.46	247.1	0.498
30.4.16	15:11	5	HC	Razorbill	1	3	2	0.1	7.46	247.1	0.498
30.4.16	15:11	5	HC	Guillemot	1	3	1	0.1	7.46	247.1	0.498
30.4.16	15:11	5	HC	Guillemot	1	3	1	0.1	7.46	247.1	0.498
30.4.16	15:11	5	HC	Razorbill	1	3	2	0.1	7.46	247.1	0.498
30.4.16	15:12	5	HC	Razorbill	1	3	2	0.1	7.46	247.1	0.498
30.4.16	15:12	5	HC	Razorbill	1	2	3	0.1	7.46	247.1	0.498
30.4.16	15:12	5	HC	Guillemot	1	3	2	0.1	7.46	247.1	0.498
30.4.16	15:12	5	HC	Guillemot	1	3	1	0.1	7.46	247.1	0.498
30.4.16	15:12	5	HC	Razorbill	1	2	3	0.1	7.46	247.1	0.498
30.4.16	15:12	5	HC	Guillemot	1	3	1	0.1	7.46	247.1	0.498
30.4.16	15:12	5	HC	Razorbill	1	3	2	0.1	7.46	247.1	0.498
30.4.16	15:13	5	HC	Guillemot	1	3	1	0.5	7.46	247.1	0.498
30.4.16	15:13	5	HC	Guillemot	1	3	3	0.5	7.46	247.1	0.498
30.4.16	15:13	5	HC	Razorbill	1	2	2	0.5	7.46	247.1	0.498
30.4.16	15:13	5	HC	Razorbill	1	2	1	0.5	7.46	247.1	0.498
30.4.16	15:13	5	HC	Razorbill	1	1	3	0.5	7.46	247.1	0.498
30.4.16	15:13	5	HC	Razorbill	1	2	3	0.5	7.46	247.1	0.498
30.4.16	15:13	5	HC	Guillemot	0	2	2	0.5	7.46	247.1	0.498
30.4.16	15:13	5	HC	Guillemot	1	2	2	0.5	7.46	247.1	0.498
30.4.16	15:13	5	HC	Guillemot	1	2	2	0.5	7.46	247.1	0.498
30.4.16	15:14	5	HC	Guillemot	1	3	1	0.6	7.46	247.1	0.498
30.4.16	15:14	5	HC	Razorbill	1	2	2	0.6	7.46	247.1	0.498
30.4.16	15:14	5	HC	Guillemot	1	1	2	0.6	7.46	247.1	0.498
30.4.16	15:15	5	HC	Guillemot	1	3	1	0.5	7.46	247.1	0.498
30.4.16	15:15	5	HC	Guillemot	1	3	2	0.5	7.46	247.1	0.498
30.4.16	15:15	5	HC	Razorbill	0	2	3	0.5	7.46	247.1	0.498
30.4.16	15:15	5	HC	Razorbill	1	2	3	0.5	7.46	247.1	0.498
30.4.16	15:15	5	HC	Razorbill	1	3	2	0.5	7.46	247.1	0.498
30.4.16	15:15	5	HC	Razorbill	1	2	3	1	7.46	247.1	0.498
30.4.16	15:16	5	HC	Guillemot	1	3	1	1	7.46	247.1	0.498
30.4.16	15:16	5	HC	Guillemot	1	3	1	1	7.46	247.1	0.498
30.4.16	15:16	5	HC	Guillemot	1	3	2	1	7.46	247.1	0.498
30.4.16	15:16	5	HC	Razorbill	0	2	3	1	7.46	247.1	0.498
30.4.16	15:16	5	HC	Guillemot	1	1	2	1	7.46	247.1	0.498
30.4.16	15:16	5	HC	Guillemot	1	1	2	1	7.46	247.1	0.498
30.4.16	15:16	5	HC	Razorbill	1	3	2	1	7.46	247.1	0.498
30.4.16	15:16	5	HC	Razorbill	0	3	3	1	7.46	247.1	0.498
30.4.16	15:16	5	HC	Guillemot	1	3	2	1	7.46	247.1	0.498
30.4.16	15:16	5	HC	Razorbill	0	2	3	1	7.46	247.1	0.498
30.4.16	15:16	5	HC	Guillemot	1	1	2	1	7.46	247.1	0.498
30.4.16	15:16	5	HC	Razorbill	1	1	1	1	7.46	247.1	0.498
30.4.16	15:18	5	HC	Guillemot	1	3	1	0.6	7.46	247.1	0.498
30.4.16	15:18	5	HC	Guillemot	1	3	1	0.6	7.46	247.1	0.498
30.4.16	15:18	5	HC	Guillemot	1	2	1	0.6	7.46	247.1	0.498
30.4.16	15:18	5	HC	Guillemot	1	2	2	0.6	7.46	247.1	0.498
30.4.16	15:18	5	HC	Guillemot	1	1	1	0.6	7.46	247.1	0.498
30.4.16	15:19	5	HC	Guillemot	0	3	2	0.9	7.46	247.1	0.498
30.4.16	15:19	5	HC	Guillemot	1	1	3	0.9	7.46	247.1	0.498
30.4.16	15:19	5	HC	Razorbill	1	3	2	0.9	7.46	247.1	0.498
30.4.16	15:19	5	HC	Razorbill	1	2	2	0.9	7.46	247.1	0.498
30.4.16	15:19	5	HC	Guillemot	1	3	2	0.9	7.46	247.1	0.498
30.4.16	15:19	5	HC	Guillemot	1	3	1	0.9	7.46	247.1	0.498
30.4.16	15:20	5	HC	Guillemot	1	1	1	0.9	7.46	247.1	0.498
30.4.16	15:20	5	HC	Razorbill	1	1	1	0.9	7.46	247.1	0.498
30.4.16	15:20	5	HC	Guillemot	1	3	2	0.9	7.46	247.1	0.498
30.4.16	15:20	5	HC	Razorbill	1	1	2	0.9	7.46	247.1	0.498
30.4.16	15:32	5	HC	Guillemot	1	3	1	0.4	7.158	261.2	0.437
30.4.16	15:32	5	HC	Guillemot	1	3	1	0.4	7.158	261.2	0.437
30.4.16	15:32	5	HC	Razorbill	1	3	2	0.4	7.158	261.2	0.437
30.4.16	15:32	5	HC	Razorbill	1	1	2	0.4	7.158	261.2	0.437
30.4.16	15:32	5	HC	Razorbill	1	3	3	0.4	7.158	261.2	0.437
30.4.16	15:32	5	HC	Razorbill	1	1	3	0.4	7.158	261.2	0.437
30.4.16	15:32	5	HC	Razorbill	1	1	3	0.4	7.158	261.2	0.437
30.4.16	15:33	5	HC	Razorbill	1	1	3	0.4	7.158	261.2	0.437
30.4.16	15:33	5	HC	Razorbill	1	3	3	0.4	7.158	261.2	0.437
30.4.16	15:33	5	HC	Guillemot	1	3	1	0.4	7.158	261.2	0.437
30.4.16	15:33	5	HC	Guillemot	1	4	1	0.4	7.158	261.2	0.437
30.4.16	15:33	5	HC	Guillemot	1	4	1	0.4	7.158	261.2	0.437
30.4.16	15:33	5	HC	Guillemot	0	3	1	0.4	7.158	261.2	0.437
30.4.16	15:33	5	HC	Razorbill	1	1	2	0.4	7.158	261.2	0.437
30.4.16	15:33	5	HC	Guillemot	1	1	2	0.4	7.158	261.2	0.437
30.4.16	15:33	5	HC	Razorbill	1	3	2	0.4	7.158	261.2	0.437
30.4.16	15:33	5	HC	Guillemot	1	2	2	0.4	7.158	261.2	0.437
30.4.16	15:33	5	HC	Guillemot	1	4	1	0.4	7.158	261.2	0.437
30.4.16	15:33	5	HC	Razorbill	0	3	3	0.5	7.158	261.2	0.437
30.4.16	15:34	5	HC	Guillemot	1	3	2	0.5	7.158	261.2	0.437
30.4.16	15:34	5	HC	Razorbill	1	3	2	0.5	7.158	261.2	0.437
30.4.16	15:34	5	HC	Guillemot	1	2	3	0.5	7.158	261.2	0.437
30.4.16	15:34	5	HC	Razorbill	1	2	3	0.6	7.158	261.2	0.437
30.4.16	15:34	5	HC	Guillemot	1	1	2	0.6	7.158	261.2	0.437
30.4.16	15:34	5	HC	Razorbill	1	1	3	0.6	7.158	261.2	0.437
30.4.16	15:34	5	HC	Guillemot	1	1	2	0.6	7.158	261.2	0.437
30.4.16	15:34	5	HC	Guillemot	1	1	2	0.6	7.158	261.2	0.437
30.4.16	15:34	5	HC	Guillemot	1	3	2	0.6	7.158	261.2	0.437
30.4.16	15:35	5	HC	Razorbill	1	2	3	0.6	7.158	261.2	0.437
30.4.16	15:35	5	HC	Razorbill	1	3	3	0.6	7.158	261.2	0.437
30.4.16	15:35	5	HC	Razorbill	1	3	2	0.6	7.158	261.2	0.437
30.4.16	15:35	5	HC	Guillemot	1	3	1	0.6	7.158	261.2	0.437
30.4.16	15:35	5	HC	Razorbill	1	3	2	0.6	7.158	261.2	0.437
30.4.16	15:36	5	HC	Guillemot	0	1	2	0.6	7.158	261.2	0.437
30.4.16	15:36	5	HC	Razorbill	1	3	2	0.6	7.158	261.2	0.437
30.4.16	15:36	5	HC	Guillemot	1	3	1	0.6	7.158	261.2	0.437
30.4.16	15:36	5	HC	Guillemot	1	3	1	0.6	7.158	261.2	0.437
30.4.16	15:36	5	HC	Guillemot	1	3	1	0.6	7.158	261.2	0.437
30.4.16	15:36	5	HC	Guillemot	1	3	2	0.6	7.158	261.2	0.437
30.4.16	15:36	5	HC	Guillemot	1	4	2	0.6	7.158	261.2	0.437
30.4.16	15:37	5	HC	Guillemot	1	3	1	0.6	7.158	261.2	0.437
30.4.16	15:37	5	HC	Razorbill	1	2	3	0.4	7.158	261.2	0.437
30.4.16	15:37	5	HC	Guillemot	1	1	1	0.4	7.158	261.2	0.437
30.4.16	15:37	5	HC	Guillemot	1	3	2	0.4	7.158	261.2	0.437
30.4.16	15:37	5	HC	Razorbill	1	1	3	0.4	7.158	261.2	0.437
30.4.16	15:37	5	HC	Razorbill	1	2	2	0.4	7.158	261.2	0.437
30.4.16	15:37	5	HC	Razorbill	1	2	2	0.4	7.158	261.2	0.437
30.4.16	15:38	5	HC	Guillemot	1	1	2	0.4	7.158	261.2	0.437
30.4.16	15:38	5	HC	Razorbill	1	2	2	0.4	7.158	261.2	0.437
30.4.16	15:38	5	HC	Guillemot	1	1	3	0.4	7.158	261.2	0.437
30.4.16	15:38	5	HC	Guillemot	1	3	2	0.5	7.158	261.2	0.437
30.4.16	15:39	5	HC	Guillemot	1	2	2	0.5	7.158	261.2	0.437
30.4.16	15:39	5	HC	Razorbill	1	3	2	0.5	7.158	261.2	0.437
30.4.16	15:39	5	HC	Razorbill	1	3	2	0.5	7.158	261.2	0.437
30.4.16	15:39	5	HC	Guillemot	1	2	3	0.5	7.158	261.2	0.437
30.4.16	15:39	5	HC	Razorbill	1	2	2	0.5	7.158	261.2	0.437
30.4.16	15:39	5	HC	Guillemot	1	3	2	0.5	7.158	261.2	0.437
30.4.16	15:39	5	HC	Guillemot	1	1	2	0.5	7.158	261.2	0.437
30.4.16	15:40	5	HC	Razorbill	1	1	3	0.5	7.158	261.2	0.437
30.4.16	15:40	5	HC	Guillemot	1	1	2	0.5	7.158	261.2	0.437
30.4.16	15:40	5	HC	Razorbill	1	1	3	0.5	7.158	261.2	0.437
30.4.16	15:40	5	HC	Razorbill	1	3	2	0.5	7.158	261.2	0.437
30.4.16	15:40	5	HC	Guillemot	1	3	1	0.5	7.158	261.2	0.437
30.4.16	15:41	5	HC	Guillemot	1	4	1	0.5	7.46	256.2	0.437
30.4.16	15:41	5	HC	Guillemot	1	3	1	0.5	7.46	256.2	0.437
30.4.16	15:41	5	HC	Guillemot	1	2	2	0.5	7.46	256.2	0.437
30.4.16	15:41	5	HC	Razorbill	0	2	3	0.5	7.46	256.2	0.437
30.4.16	15:41	5	HC	Guillemot	0	2	3	0.5	7.46	256.2	0.437
30.4.16	15:43	5	HC	Razorbill	0	4	2	0.5	7.46	256.2	0.437
30.4.16	15:43	5	HC	Razorbill	1	1	3	0.5	7.46	256.2	0.437
30.4.16	15:43	5	HC	Razorbill	1	1	1	0.5	7.46	256.2	0.437
30.4.16	15:43	5	HC	Razorbill	1	3	2	0.5	7.46	256.2	0.437
30.4.16	15:43	5	HC	Razorbill	1	3	2	0.6	7.46	256.2	0.437
30.4.16	15:43	5	HC	Guillemot	1	3	2	0.6	7.46	256.2	0.437
30.4.16	15:43	5	HC	Guillemot	1	3	1	0.6	7.46	256.2	0.437
30.4.16	15:44	5	HC	Razorbill	1	2	3	0.6	7.46	256.2	0.437
30.4.16	15:44	5	HC	Razorbill	0	2	3	0.7	7.46	256.2	0.437
30.4.16	15:44	5	HC	Guillemot	1	4	1	0.7	7.46	256.2	0.437
30.4.16	15:44	5	HC	Guillemot	1	3	1	0.7	7.46	256.2	0.437
30.4.16	15:44	5	HC	Razorbill	1	4	3	0.7	7.46	256.2	0.437
30.4.16	15:44	5	HC	Razorbill	1	3	3	0.7	7.46	256.2	0.437
30.4.16	15:44	5	HC	Guillemot	1	3	2	0.7	7.46	256.2	0.437
30.4.16	15:44	5	HC	Razorbill	0	3	3	0.7	7.46	256.2	0.437
30.4.16	15:44	5	HC	Razorbill	1	1	3	0.7	7.46	256.2	0.437
30.4.16	15:44	5	HC	Razorbill	1	3	2	0.7	7.46	256.2	0.437
30.4.16	15:45	5	HC	Razorbill	1	2	2	0.7	7.46	256.2	0.437
30.4.16	15:45	5	HC	Guillemot	1	2	1	0.7	7.46	256.2	0.437
30.4.16	15:45	5	HC	Guillemot	1	3	2	0.7	7.46	256.2	0.437
30.4.16	15:45	5	HC	Guillemot	0	2	2	0.7	7.46	256.2	0.437
30.4.16	15:45	5	HC	Razorbill	0	3	3	0.7	7.46	256.2	0.437
30.4.16	15:45	5	HC	Guillemot	1	2	2	0.7	7.46	256.2	0.437
30.4.16	15:45	5	HC	Razorbill	1	2	2	0.7	7.46	256.2	0.437
30.4.16	15:45	5	HC	Razorbill	1	3	2	0.7	7.46	256.2	0.437
30.4.16	15:45	5	HC	Razorbill	0	3	3	0.7	7.46	256.2	0.437
30.4.16	15:45	5	HC	Guillemot	1	2	2	0.4	7.46	256.2	0.437
30.4.16	15:45	5	HC	Guillemot	1	2	1	0.4	7.46	256.2	0.437
30.4.16	15:45	5	HC	Razorbill	1	3	2	0.4	7.46	256.2	0.437
30.4.16	15:47	5	HC	Razorbill	1	3	2	0.4	7.46	256.2	0.437
30.4.16	15:47	5	HC	Guillemot	1	2	1	0.4	7.46	256.2	0.437
30.4.16	15:47	5	HC	Guillemot	1	2	1	0.4	7.46	256.2	0.437
30.4.16	15:48	5	HC	Guillemot	1	4	1	0.7	7.46	256.2	0.437
30.4.16	15:48	5	HC	Guillemot	0	3	3	0.7	7.46	256.2	0.437
30.4.16	15:48	5	HC	Razorbill	1	3	3	0.7	7.46	256.2	0.437
30.4.16	15:49	5	HC	Guillemot	1	2	2	0.7	7.46	256.2	0.437
30.4.16	15:49	5	HC	Guillemot	0	3	1	0.7	7.46	256.2	0.437
30.4.16	15:49	5	HC	Guillemot	1	2	2	0.7	7.46	256.2	0.437
30.4.16	15:49	5	HC	Razorbill	1	2	2	0.7	7.46	256.2	0.437
30.4.16	15:49	5	HC	Razorbill	1	3	2	0.7	7.46	256.2	0.437
30.4.16	15:49	5	HC	Razorbill	1	3	1	0.7	7.46	256.2	0.437
30.4.16	15:49	5	HC	Guillemot	1	3	2	0.7	7.46	256.2	0.437
30.4.16	15:49	5	HC	Guillemot	1	3	1	0.4	7.46	256.2	0.437
30.4.16	15:49	5	HC	Guillemot	1	3	1	0.4	7.46	256.2	0.437
30.4.16	15:50	5	HC	Guillemot	1	3	2	0.4	7.46	256.2	0.437
30.4.16	15:50	5	HC	Guillemot	1	3	1	0.4	7.46	256.2	0.437
30.4.16	15:50	5	HC	Guillemot	1	1	2	0.4	7.46	256.2	0.437
30.4.16	15:50	5	HC	Guillemot	1	3	2	0.4	7.46	256.2	0.437
30.4.16	15:50	5	HC	Guillemot	1	3	1	0.4	7.46	256.2	0.437
30.4.16	15:50	5	HC	Guillemot	1	3	1	0.4	7.46	256.2	0.437
30.4.16	15:50	5	HC	Guillemot	1	2	3	0.4	7.46	256.2	0.437
30.4.16	15:50	5	HC	Guillemot	0	1	1	0.4	7.46	256.2	0.437
30.4.16	15:52	5	HC	Razorbill	1	1	3	0.4	7.265	256.5	0.437
30.4.16	15:52	5	HC	Razorbill	1	1	2	0.4	7.265	256.5	0.437
30.4.16	15:52	5	HC	Guillemot	1	3	1	0.1	7.265	256.5	0.437
30.4.16	15:52	5	HC	Razorbill	1	2	2	0.1	7.265	256.5	0.437
30.4.16	15:52	5	HC	Guillemot	1	2	1	0.1	7.265	256.5	0.437
30.4.16	15:52	5	HC	Guillemot	1	4	2	0.5	7.265	256.5	0.437
30.4.16	15:52	5	HC	Guillemot	1	3	1	0.5	7.265	256.5	0.437
30.4.16	15:52	5	HC	Razorbill	1	2	2	0.5	7.265	256.5	0.437
30.4.16	15:52	5	HC	Guillemot	1	3	2	0.5	7.265	256.5	0.437
30.4.16	15:52	5	HC	Guillemot	1	3	1	0.5	7.265	256.5	0.437
30.4.16	15:53	5	HC	Razorbill	1	1	3	0.5	7.265	256.5	0.437
30.4.16	15:53	5	HC	Razorbill	1	3	2	0.5	7.265	256.5	0.437
30.4.16	15:53	5	HC	Guillemot	0	3	1	0.5	7.265	256.5	0.437
30.4.16	15:53	5	HC	Razorbill	1	3	2	0.5	7.265	256.5	0.437
30.4.16	15:53	5	HC	Razorbill	1	3	3	0.5	7.265	256.5	0.437
30.4.16	15:53	5	HC	Guillemot	1	3	1	0.5	7.265	256.5	0.437
30.4.16	15:53	5	HC	Guillemot	1	3	1	0.5	7.265	256.5	0.437
30.4.16	15:53	5	HC	Guillemot	1	3	1	1.1	7.265	256.5	0.437
30.4.16	15:54	5	HC	Guillemot	1	3	2	1.1	7.265	256.5	0.437
30.4.16	15:54	5	HC	Razorbill	1	2	3	1.1	7.265	256.5	0.437
30.4.16	15:54	5	HC	Guillemot	0	1	2	1.1	7.265	256.5	0.437
30.4.16	15:54	5	HC	Razorbill	1	1	2	1.1	7.265	256.5	0.437
30.4.16	15:54	5	HC	Razorbill	1	1	2	1.1	7.265	256.5	0.437
30.4.16	15:55	5	HC	Razorbill	1	1	3	1.1	7.265	256.5	0.437
30.4.16	15:55	5	HC	Guillemot	0	1	1	1.1	7.265	256.5	0.437
30.4.16	15:55	5	HC	Guillemot	1	4	1	0.6	7.265	256.5	0.437
30.4.16	15:55	5	HC	Razorbill	1	1	3	0.6	7.265	256.5	0.437
30.4.16	15:56	5	HC	Razorbill	1	2	3	0.6	7.265	256.5	0.437
30.4.16	15:56	5	HC	Guillemot	1	1	1	0.6	7.265	256.5	0.437
30.4.16	15:56	5	HC	Guillemot	1	3	1	0.6	7.265	256.5	0.437
30.4.16	15:56	5	HC	Guillemot	1	4	1	0.6	7.265	256.5	0.437
30.4.16	15:56	5	HC	Guillemot	1	1	1	0.6	7.265	256.5	0.437
30.4.16	15:56	5	HC	Guillemot	1	3	1	0.6	7.265	256.5	0.437
30.4.16	15:56	5	HC	Razorbill	1	2	3	0.6	7.265	256.5	0.437
30.4.16	15:56	5	HC	Razorbill	1	4	3	0.6	7.265	256.5	0.437
30.4.16	15:56	5	HC	Razorbill	1	4	2	0.6	7.265	256.5	0.437
30.4.16	15:56	5	HC	Guillemot	1	3	1	0.6	7.265	256.5	0.437
30.4.16	15:57	5	HC	Guillemot	1	3	1	0.6	7.265	256.5	0.437
30.4.16	15:57	5	HC	Guillemot	1	4	1	0.6	7.265	256.5	0.437
30.4.16	15:57	5	HC	Razorbill	1	3	3	0.6	7.265	256.5	0.437
30.4.16	15:57	5	HC	Razorbill	1	2	3	0.6	7.265	256.5	0.437
30.4.16	15:57	5	HC	Guillemot	1	1	1	0.6	7.265	256.5	0.437
30.4.16	15:57	5	HC	Guillemot	0	1	2	0.6	7.265	256.5	0.437
30.4.16	16:00	5	HC	Guillemot	1	3	1	0.2	7.265	256.5	0.437
30.4.16	16:00	5	HC	Guillemot	1	4	1	0.2	7.265	256.5	0.437
30.4.16	16:00	5	HC	Razorbill	1	3	2	0.2	7.265	256.5	0.437
5.6.16	13:00	11	NH	Guillemot	1	3	2	2.2	4.952	155.2	0.844
5.6.16	13:02	11	NH	Guillemot	1	3	1	2.3	4.594	157.3	0.844
5.6.16	13:02	11	NH	Guillemot	1	3	2	2.3	4.594	157.3	0.844
5.6.16	13:03	11	NH	Guillemot	1	2	1	3.2	4.594	157.3	0.844
5.6.16	13:03	11	NH	Guillemot	0	3	2	3.2	4.594	157.3	0.844
5.6.16	13:03	11	NH	Guillemot	1	2	1	3.2	4.594	157.3	0.844
5.6.16	13:03	11	NH	Guillemot	0	2	2	3.2	4.594	157.3	0.844
5.6.16	13:04	11	NH	Guillemot	1	1	2	1.3	4.594	157.3	0.844
5.6.16	13:04	11	NH	Guillemot	1	2	1	1.3	4.594	157.3	0.844
5.6.16	13:04	11	NH	Razorbill	1	1	3	1.3	4.594	157.3	0.844
5.6.16	13:06	11	NH	Razorbill	1	2	3	1.9	4.594	157.3	0.844
5.6.16	13:07	11	NH	Guillemot	1	3	1	2.3	4.594	157.3	0.844
5.6.16	13:07	11	NH	Guillemot	1	3	1	2.3	4.594	157.3	0.844
5.6.16	13:07	11	NH	Razorbill	1	3	1	2.3	4.594	157.3	0.844
5.6.16	13:07	11	NH	Guillemot	1	3	1	2.3	4.594	157.3	0.844
5.6.16	13:08	11	NH	Razorbill	1	1	3	1.8	4.594	157.3	0.844
5.6.16	13:08	11	NH	Guillemot	1	3	2	1.8	4.594	157.3	0.844
5.6.16	13:08	11	NH	Guillemot	1	3	2	1.8	4.594	157.3	0.844
5.6.16	13:08	11	NH	Razorbill	1	2	2	1.8	4.594	157.3	0.844
5.6.16	13:09	11	NH	Guillemot	0	3	1	4.2	4.594	157.3	0.844
5.6.16	13:10	11	NH	Guillemot	1	3	1	1.7	4.594	157.3	0.844
5.6.16	13:12	11	NH	Guillemot	1	3	2	3.1	4.05	152.1	0.844
5.6.16	13:13	11	NH	Guillemot	0	3	1	3.1	4.05	152.1	0.844
5.6.16	13:13	11	NH	Razorbill	1	2	1	3.1	4.05	152.1	0.844
5.6.16	13:14	11	NH	Guillemot	1	3	2	4	4.05	152.1	0.844
5.6.16	13:14	11	NH	Guillemot	1	4	2	4	4.05	152.1	0.844
5.6.16	13:15	11	NH	Razorbill	1	2	1	1.8	4.05	152.1	0.844
5.6.16	13:18	11	NH	Razorbill	1	2	3	3.6	4.05	152.1	0.844
5.6.16	13:18	11	NH	Guillemot	1	3	2	3.6	4.05	152.1	0.844
5.6.16	13:19	11	NH	Razorbill	1	1	3	4.4	4.05	152.1	0.844
5.6.16	13:19	11	NH	Guillemot	0	3	1	4.4	4.05	152.1	0.844
5.6.16	13:21	11	NH	Guillemot	0	2	1	4.6	4.427	142.5	0.844
5.6.16	13:23	11	NH	Razorbill	1	2	2	3.8	4.427	142.5	0.844
5.6.16	13:24	11	NH	Guillemot	1	3	1	4.5	4.427	142.5	0.844
5.6.16	13:24	11	NH	Guillemot	1	3	2	4.5	4.427	142.5	0.844
5.6.16	13:26	11	NH	Razorbill	1	1	2	3.7	4.427	142.5	0.844
5.6.16	13:28	11	NH	Guillemot	1	3	2	2.3	4.427	142.5	0.844
5.6.16	13:30	11	NH	Razorbill	1	3	2	3.1	4.427	142.5	0.844
5.6.16	13:30	11	NH	Guillemot	1	3	1	3.1	4.427	142.5	0.844
5.6.16	13:31	11	NH	Guillemot	1	3	1	3.2	4.26	134.6	0.844
5.6.16	13:33	11	NH	Guillemot	1	3	2	1.4	4.26	134.6	0.844
5.6.16	13:33	11	NH	Guillemot	1	3	1	1.4	4.26	134.6	0.844
5.6.16	13:33	11	NH	Guillemot	1	3	2	1.4	4.26	134.6	0.844
5.6.16	13:34	11	NH	Guillemot	1	3	1	3.1	4.26	134.6	0.844
5.6.16	13:34	11	NH	Guillemot	1	3	2	3.1	4.26	134.6	0.844
5.6.16	13:35	11	NH	Razorbill	1	1	3	3.3	4.26	134.6	0.844
5.6.16	13:37	11	NH	Guillemot	1	3	2	4.2	4.26	134.6	0.844
5.6.16	13:40	11	NH	Guillemot	1	3	2	2.2	4.26	134.6	0.844
5.6.16	13:40	11	NH	Guillemot	1	3	2	2.2	4.26	134.6	0.844
5.6.16	13:42	11	NH	Guillemot	1	3	2	3.3	3.479	153	0.844
5.6.16	13:42	11	NH	Guillemot	1	3	1	3.3	3.479	153	0.844
5.6.16	13:42	11	NH	Guillemot	1	3	1	3.3	3.479	153	0.844
5.6.16	13:43	11	NH	Guillemot	1	3	1	3	3.479	153	0.844
5.6.16	13:43	11	NH	Guillemot	1	3	1	3	3.479	153	0.844
5.6.16	13:43	11	NH	Guillemot	0	3	1	3	3.479	153	0.844
5.6.16	13:43	11	NH	Guillemot	1	3	2	3	3.479	153	0.844
5.6.16	13:43	11	NH	Guillemot	1	2	1	3	3.479	153	0.844
5.6.16	13:44	11	NH	Guillemot	1	2	1	2.1	3.479	153	0.844
5.6.16	13:44	11	NH	Guillemot	1	4	2	2.1	3.479	153	0.844
5.6.16	13:45	11	NH	Razorbill	1	3	2	2.7	3.479	153	0.844
5.6.16	13:50	11	NH	Guillemot	1	3	2	2.5	3.479	153	0.844
5.6.16	13:50	11	NH	Guillemot	1	3	1	2.5	3.479	153	0.844
5.6.16	13:50	11	NH	Guillemot	1	2	1	2.5	3.479	153	0.844
5.6.16	13:50	11	NH	Guillemot	1	3	2	2.5	3.479	153	0.844
5.6.16	13:51	11	NH	Razorbill	1	1	1	1.1	4.304	173.9	0.286
5.6.16	13:51	11	NH	Guillemot	1	3	1	1.1	4.304	173.9	0.286
5.6.16	13:51	11	NH	Guillemot	1	2	1	1.1	4.304	173.9	0.286
5.6.16	13:51	11	NH	Guillemot	1	3	2	1.1	4.304	173.9	0.286
5.6.16	13:51	11	NH	Razorbill	1	3	3	1.1	4.304	173.9	0.286
6.6.16	11:26	12	BH	Guillemot	0	2	2	4.8	9.36	128.8	1.025
6.6.16	11:26	12	BH	Guillemot	1	2	2	4.8	9.36	128.8	1.025
6.6.16	11:26	12	BH	Guillemot	1	3	1	4.8	9.36	128.8	1.025
6.6.16	11:26	12	BH	Razorbill	0	2	3	4.8	9.36	128.8	1.025
6.6.16	11:26	12	BH	Guillemot	1	2	1	4.8	9.36	128.8	1.025
6.6.16	11:26	12	BH	Guillemot	0	3	1	4.8	9.36	128.8	1.025
6.6.16	11:27	12	BH	Guillemot	1	3	2	1.7	9.36	128.8	1.025
6.6.16	11:27	12	BH	Guillemot	1	3	1	1.7	9.36	128.8	1.025
6.6.16	11:27	12	BH	Guillemot	0	3	2	1.7	9.36	128.8	1.025
6.6.16	11:27	12	BH	Guillemot	1	3	1	1.7	9.36	128.8	1.025
6.6.16	11:28	12	BH	Guillemot	1	3	1	0.5	9.36	128.8	1.025
6.6.16	11:28	12	BH	Guillemot	1	3	1	0.5	9.36	128.8	1.025
6.6.16	11:28	12	BH	Guillemot	1	3	2	0.5	9.36	128.8	1.025
6.6.16	11:28	12	BH	Guillemot	1	2	1	0.5	9.36	128.8	1.025
6.6.16	11:28	12	BH	Guillemot	1	2	1	0.5	9.36	128.8	1.025
6.6.16	11:28	12	BH	Guillemot	1	2	2	0.5	9.36	128.8	1.025
6.6.16	11:28	12	BH	Guillemot	1	3	1	0.5	9.36	128.8	1.025
6.6.16	11:28	12	BH	Guillemot	1	4	1	0.5	9.36	128.8	1.025
6.6.16	11:29	12	BH	Guillemot	1	3	2	0.8	9.36	128.8	1.025
6.6.16	11:29	12	BH	Guillemot	1	3	1	0.8	9.36	128.8	1.025
6.6.16	11:29	12	BH	Guillemot	1	2	1	0.8	9.36	128.8	1.025
6.6.16	11:29	12	BH	Guillemot	1	3	1	0.8	9.36	128.8	1.025
6.6.16	11:29	12	BH	Guillemot	1	3	1	0.8	9.36	128.8	1.025
6.6.16	11:29	12	BH	Guillemot	1	3	2	0.8	9.36	128.8	1.025
6.6.16	11:29	12	BH	Guillemot	1	3	2	0.8	9.36	128.8	1.025
6.6.16	11:29	12	BH	Guillemot	1	3	1	0.8	9.36	128.8	1.025
6.6.16	11:30	12	BH	Guillemot	0	2	2	1.1	9.36	128.8	1.025
6.6.16	11:30	12	BH	Guillemot	1	2	1	1.1	9.36	128.8	1.025
6.6.16	11:30	12	BH	Guillemot	1	3	2	1.1	9.36	128.8	1.025
6.6.16	11:30	12	BH	Guillemot	1	3	1	1.1	9.36	128.8	1.025
6.6.16	11:30	12	BH	Guillemot	1	3	1	1.1	9.36	128.8	1.025
6.6.16	11:30	12	BH	Guillemot	1	3	2	1.1	9.36	128.8	1.025
6.6.16	11:30	12	BH	Guillemot	1	2	1	1.1	9.36	128.8	1.025
6.6.16	11:31	12	BH	Guillemot	1	3	1	1.2	7.808	131	1.025
6.6.16	11:31	12	BH	Guillemot	1	3	2	1.2	7.808	131	1.025
6.6.16	11:31	12	BH	Guillemot	0	2	2	1.2	7.808	131	1.025
6.6.16	11:31	12	BH	Guillemot	1	3	2	1.2	7.808	131	1.025
6.6.16	11:31	12	BH	Guillemot	1	3	2	1.2	7.808	131	1.025
6.6.16	11:31	12	BH	Guillemot	1	2	1	1.2	7.808	131	1.025
6.6.16	11:31	12	BH	Guillemot	1	2	1	1.2	7.808	131	1.025
6.6.16	11:31	12	BH	Guillemot	1	3	2	1.2	7.808	131	1.025
6.6.16	11:31	12	BH	Guillemot	1	3	1	1.2	7.808	131	1.025
6.6.16	11:32	12	BH	Guillemot	1	4	1	4.5	7.808	131	1.025
6.6.16	11:32	12	BH	Guillemot	1	3	1	4.5	7.808	131	1.025
6.6.16	11:32	12	BH	Guillemot	1	3	1	4.5	7.808	131	1.025
6.6.16	11:32	12	BH	Guillemot	1	2	1	4.5	7.808	131	1.025
6.6.16	11:32	12	BH	Guillemot	0	2	2	4.5	7.808	131	1.025
6.6.16	11:32	12	BH	Guillemot	1	3	1	4.5	7.808	131	1.025
6.6.16	11:32	12	BH	Guillemot	1	2	1	4.5	7.808	131	1.025
6.6.16	11:32	12	BH	Guillemot	0	2	2	4.5	7.808	131	1.025
6.6.16	11:32	12	BH	Guillemot	1	2	1	4.5	7.808	131	1.025
6.6.16	11:32	12	BH	Guillemot	0	2	2	4.5	7.808	131	1.025
6.6.16	11:32	12	BH	Guillemot	1	2	1	4.5	7.808	131	1.025
6.6.16	11:32	12	BH	Guillemot	1	3	1	4.5	7.808	131	1.025
6.6.16	11:33	12	BH	Guillemot	0	3	2	3	7.808	131	1.025
6.6.16	11:33	12	BH	Guillemot	1	3	1	3	7.808	131	1.025
6.6.16	11:33	12	BH	Guillemot	1	2	1	3	7.808	131	1.025
6.6.16	11:33	12	BH	Guillemot	1	3	1	3	7.808	131	1.025
6.6.16	11:33	12	BH	Guillemot	1	3	1	3	7.808	131	1.025
6.6.16	11:33	12	BH	Guillemot	1	4	1	3	7.808	131	1.025
6.6.16	11:33	12	BH	Guillemot	0	2	2	3	7.808	131	1.025
6.6.16	11:33	12	BH	Guillemot	1	2	1	3	7.808	131	1.025
6.6.16	11:33	12	BH	Guillemot	1	3	2	3	7.808	131	1.025
6.6.16	11:33	12	BH	Razorbill	1	1	2	3	7.808	131	1.025
6.6.16	11:33	12	BH	Guillemot	1	2	2	3	7.808	131	1.025
6.6.16	11:34	12	BH	Guillemot	1	3	1	2.3	7.808	131	1.025
6.6.16	11:34	12	BH	Guillemot	1	2	1	2.3	7.808	131	1.025
6.6.16	11:34	12	BH	Guillemot	1	2	2	2.3	7.808	131	1.025
6.6.16	11:34	12	BH	Guillemot	1	4	1	2.3	7.808	131	1.025
6.6.16	11:34	12	BH	Guillemot	1	3	1	2.3	7.808	131	1.025
6.6.16	11:34	12	BH	Guillemot	1	2	1	2.3	7.808	131	1.025
6.6.16	11:34	12	BH	Guillemot	1	4	1	2.3	7.808	131	1.025
6.6.16	11:35	12	BH	Razorbill	1	1	3	3.2	7.808	131	1.025
6.6.16	11:35	12	BH	Guillemot	1	3	2	3.2	7.808	131	1.025
6.6.16	11:37	12	BH	Guillemot	1	2	1	3.2	7.808	131	1.025
6.6.16	11:37	12	BH	Guillemot	1	3	2	3.2	7.808	131	1.025
6.6.16	11:37	12	BH	Guillemot	1	2	1	3.2	7.808	131	1.025
6.6.16	11:37	12	BH	Guillemot	1	3	1	3.2	7.808	131	1.025
6.6.16	11:37	12	BH	Guillemot	0	3	2	3.2	7.808	131	1.025
6.6.16	11:37	12	BH	Guillemot	0	2	2	3.2	7.808	131	1.025
6.6.16	11:37	12	BH	Guillemot	1	4	2	3.2	7.808	131	1.025
6.6.16	11:38	12	BH	Guillemot	1	4	1	1.7	7.808	131	1.025
6.6.16	11:38	12	BH	Guillemot	1	3	1	1.7	7.808	131	1.025
6.6.16	11:38	12	BH	Guillemot	1	3	2	1.7	7.808	131	1.025
6.6.16	11:38	12	BH	Guillemot	1	3	1	1.7	7.808	131	1.025
6.6.16	11:38	12	BH	Guillemot	1	2	2	1.7	7.808	131	1.025
6.6.16	11:38	12	BH	Guillemot	1	4	2	1.7	7.808	131	1.025
6.6.16	11:38	12	BH	Guillemot	1	3	1	1.7	7.808	131	1.025
6.6.16	11:39	12	BH	Guillemot	1	4	1	2.5	7.808	131	1.025
6.6.16	11:39	12	BH	Guillemot	1	3	1	2.5	7.808	131	1.025
6.6.16	11:39	12	BH	Guillemot	1	3	1	2.5	7.808	131	1.025
6.6.16	11:39	12	BH	Guillemot	1	3	1	2.5	7.808	131	1.025
6.6.16	11:39	12	BH	Guillemot	1	4	2	2.5	7.808	131	1.025
6.6.16	11:39	12	BH	Guillemot	1	4	2	2.5	7.808	131	1.025
6.6.16	11:39	12	BH	Guillemot	1	3	1	2.5	7.808	131	1.025
6.6.16	11:40	12	BH	Guillemot	1	2	1	1.4	7.808	131	1.025
6.6.16	11:40	12	BH	Guillemot	1	3	1	1.4	7.808	131	1.025
6.6.16	11:40	12	BH	Guillemot	1	2	2	1.4	7.808	131	1.025
6.6.16	11:40	12	BH	Guillemot	1	2	1	1.4	7.808	131	1.025
6.6.16	11:41	12	BH	Guillemot	1	2	2	0.9	5.996	149.6	1.025
6.6.16	11:41	12	BH	Guillemot	1	3	2	0.9	5.996	149.6	1.025
6.6.16	11:41	12	BH	Guillemot	1	3	1	0.9	5.996	149.6	1.025
6.6.16	11:43	12	BH	Guillemot	1	3	2	1.1	5.996	149.6	1.025
6.6.16	11:43	12	BH	Guillemot	1	3	2	1.1	5.996	149.6	1.025
6.6.16	11:43	12	BH	Guillemot	1	2	2	1.1	5.996	149.6	1.025
6.6.16	11:43	12	BH	Guillemot	1	3	1	1.1	5.996	149.6	1.025
6.6.16	11:44	12	BH	Guillemot	1	3	2	1.1	5.996	149.6	1.025
6.6.16	11:44	12	BH	Guillemot	1	3	1	1.1	5.996	149.6	1.025
6.6.16	11:44	12	BH	Guillemot	1	3	1	1.1	5.996	149.6	1.025
6.6.16	11:44	12	BH	Guillemot	1	4	2	1.1	5.996	149.6	1.025
6.6.16	11:44	12	BH	Guillemot	1	4	1	1.1	5.996	149.6	1.025
6.6.16	11:44	12	BH	Guillemot	0	3	3	1.1	5.996	149.6	1.025
6.6.16	11:44	12	BH	Guillemot	1	3	1	1.1	5.996	149.6	1.025
6.6.16	11:44	12	BH	Guillemot	1	3	1	1.1	5.996	149.6	1.025
6.6.16	11:44	12	BH	Guillemot	1	3	2	1.1	5.996	149.6	1.025
6.6.16	11:44	12	BH	Guillemot	1	3	1	1.1	5.996	149.6	1.025
6.6.16	11:45	12	BH	Guillemot	1	2	2	1.6	5.996	149.6	1.025
6.6.16	11:45	12	BH	Guillemot	1	4	1	1.6	5.996	149.6	1.025
6.6.16	11:45	12	BH	Guillemot	1	4	1	1.6	5.996	149.6	1.025
6.6.16	11:45	12	BH	Guillemot	1	3	2	1.6	5.996	149.6	1.025
6.6.16	11:45	12	BH	Guillemot	1	2	1	1.6	5.996	149.6	1.025
6.6.16	11:45	12	BH	Guillemot	1	3	2	1.6	5.996	149.6	1.025
6.6.16	11:45	12	BH	Guillemot	1	3	2	1.6	5.996	149.6	1.025
6.6.16	11:45	12	BH	Guillemot	1	3	1	1.6	5.996	149.6	1.025
6.6.16	11:45	12	BH	Guillemot	1	3	1	1.6	5.996	149.6	1.025
6.6.16	11:45	12	BH	Guillemot	1	3	1	1.6	5.996	149.6	1.025
6.6.16	11:45	12	BH	Guillemot	1	4	2	1.6	5.996	149.6	1.025
6.6.16	11:45	12	BH	Guillemot	1	2	1	1.6	5.996	149.6	1.025
6.6.16	11:45	12	BH	Guillemot	1	3	1	1.6	5.996	149.6	1.025
6.6.16	11:45	12	BH	Guillemot	1	4	2	1.6	5.996	149.6	1.025
6.6.16	11:46	12	BH	Guillemot	1	3	2	1.2	5.996	149.6	1.025
6.6.16	11:46	12	BH	Guillemot	1	3	2	1.2	5.996	149.6	1.025
6.6.16	11:46	12	BH	Guillemot	1	3	1	1.2	5.996	149.6	1.025
6.6.16	11:46	12	BH	Razorbill	1	2	2	1.2	5.996	149.6	1.025
6.6.16	11:47	12	BH	Guillemot	1	2	2	2	5.996	149.6	1.025
6.6.16	11:47	12	BH	Guillemot	1	3	1	2	5.996	149.6	1.025
6.6.16	11:49	12	BH	Guillemot	1	2	2	0.3	5.996	149.6	1.025
6.6.16	11:49	12	BH	Guillemot	1	2	2	0.3	5.996	149.6	1.025
6.6.16	11:49	12	BH	Guillemot	1	2	1	0.3	5.996	149.6	1.025
6.6.16	11:49	12	BH	Guillemot	1	3	1	0.3	5.996	149.6	1.025
6.6.16	11:49	12	BH	Guillemot	1	3	1	0.3	5.996	149.6	1.025
6.6.16	11:49	12	BH	Guillemot	1	3	1	0.3	5.996	149.6	1.025
6.6.16	11:49	12	BH	Guillemot	1	4	1	0.3	5.996	149.6	1.025
6.6.16	11:49	12	BH	Guillemot	1	4	1	0.3	5.996	149.6	1.025
6.6.16	11:49	12	BH	Guillemot	1	4	2	0.3	5.996	149.6	1.025
6.6.16	11:49	12	BH	Guillemot	1	3	1	0.3	5.996	149.6	1.025
6.6.16	11:49	12	BH	Guillemot	1	3	1	0.3	5.996	149.6	1.025
6.6.16	11:49	12	BH	Guillemot	1	3	2	0.3	5.996	149.6	1.025
6.6.16	11:50	12	BH	Guillemot	1	4	1	0.9	5.996	149.6	1.025
6.6.16	11:50	12	BH	Guillemot	1	3	2	0.9	5.996	149.6	1.025
6.6.16	11:50	12	BH	Guillemot	1	2	2	0.9	5.996	149.6	1.025
6.6.16	11:50	12	BH	Guillemot	1	3	2	0.9	5.996	149.6	1.025
6.6.16	11:50	12	BH	Guillemot	1	3	2	0.9	5.996	149.6	1.025
6.6.16	11:50	12	BH	Guillemot	1	3	2	0.9	5.996	149.6	1.025
6.6.16	11:50	12	BH	Guillemot	1	3	2	0.9	5.996	149.6	1.025
6.6.16	11:51	12	BH	Guillemot	1	4	2	0.7	5.988	147.6	1.025
6.6.16	11:51	12	BH	Guillemot	1	2	1	0.7	5.988	147.6	1.025
6.6.16	11:51	12	BH	Guillemot	1	3	2	0.7	5.988	147.6	1.025
6.6.16	11:51	12	BH	Guillemot	1	4	2	0.7	5.988	147.6	1.025
6.6.16	11:51	12	BH	Guillemot	1	2	1	0.7	5.988	147.6	1.025
6.6.16	11:51	12	BH	Guillemot	1	3	1	0.7	5.988	147.6	1.025
6.6.16	11:51	12	BH	Razorbill	1	2	2	0.7	5.988	147.6	1.025
6.6.16	11:51	12	BH	Razorbill	1	2	2	0.7	5.988	147.6	1.025
6.6.16	11:51	12	BH	Guillemot	1	2	1	0.7	5.988	147.6	1.025
6.6.16	11:52	12	BH	Guillemot	1	2	1	0.8	5.988	147.6	1.025
6.6.16	11:52	12	BH	Guillemot	1	2	1	0.8	5.988	147.6	1.025
6.6.16	11:52	12	BH	Guillemot	1	3	1	0.8	5.988	147.6	1.025
6.6.16	11:52	12	BH	Guillemot	1	2	1	0.8	5.988	147.6	1.025
6.6.16	11:52	12	BH	Guillemot	1	2	2	0.8	5.988	147.6	1.025
6.6.16	11:52	12	BH	Guillemot	1	3	1	0.8	5.988	147.6	1.025
6.6.16	11:52	12	BH	Guillemot	1	2	1	0.8	5.988	147.6	1.025
6.6.16	11:52	12	BH	Guillemot	1	4	1	0.8	5.988	147.6	1.025
6.6.16	11:52	12	BH	Guillemot	1	4	2	0.8	5.988	147.6	1.025
6.6.16	11:52	12	BH	Guillemot	1	3	1	0.8	5.988	147.6	1.025
6.6.16	11:52	12	BH	Guillemot	1	3	1	0.8	5.988	147.6	1.025
6.6.16	11:52	12	BH	Guillemot	1	2	1	0.8	5.988	147.6	1.025
6.6.16	11:54	12	BH	Guillemot	1	3	2	1.7	5.988	147.6	1.025
6.6.16	11:54	12	BH	Guillemot	1	3	1	1.7	5.988	147.6	1.025
6.6.16	11:54	12	BH	Guillemot	1	3	1	1.7	5.988	147.6	1.025
6.6.16	11:54	12	BH	Guillemot	1	4	1	1.7	5.988	147.6	1.025
6.6.16	11:54	12	BH	Guillemot	1	3	1	1.7	5.988	147.6	1.025
6.6.16	11:54	12	BH	Guillemot	1	2	2	1.7	5.988	147.6	1.025
6.6.16	11:54	12	BH	Guillemot	1	2	2	1.7	5.988	147.6	1.025
6.6.16	11:54	12	BH	Guillemot	1	2	1	1.7	5.988	147.6	1.025
6.6.16	11:54	12	BH	Guillemot	1	2	1	1.7	5.988	147.6	1.025
6.6.16	11:54	12	BH	Guillemot	1	2	1	1.7	5.988	147.6	1.025
6.6.16	11:56	12	BH	Guillemot	1	3	2	1.9	5.988	147.6	1.025
6.6.16	11:56	12	BH	Guillemot	1	3	2	1.9	5.988	147.6	1.025
6.6.16	11:56	12	BH	Guillemot	1	2	1	1.9	5.988	147.6	1.025
6.6.16	11:56	12	BH	Guillemot	1	3	1	1.9	5.988	147.6	1.025
6.6.16	11:56	12	BH	Guillemot	1	3	1	1.9	5.988	147.6	1.025
6.6.16	11:56	12	BH	Guillemot	1	3	1	1.9	5.988	147.6	1.025
6.6.16	11:56	12	BH	Guillemot	1	4	2	1.9	5.988	147.6	1.025
6.6.16	11:56	12	BH	Guillemot	1	3	1	1.9	5.988	147.6	1.025
6.6.16	11:57	12	BH	Guillemot	0	4	2	2.8	5.988	147.6	1.025
6.6.16	11:57	12	BH	Guillemot	1	3	1	2.8	5.988	147.6	1.025
6.6.16	11:57	12	BH	Guillemot	1	2	2	2.8	5.988	147.6	1.025
6.6.16	11:57	12	BH	Guillemot	1	3	1	2.8	5.988	147.6	1.025
6.6.16	11:57	12	BH	Guillemot	1	3	1	2.8	5.988	147.6	1.025
6.6.16	11:57	12	BH	Guillemot	0	3	2	2.8	5.988	147.6	1.025
6.6.16	11:57	12	BH	Guillemot	1	2	1	2.8	5.988	147.6	1.025
6.6.16	11:58	12	BH	Guillemot	1	2	1	0.9	5.988	147.6	1.025
6.6.16	11:58	12	BH	Guillemot	1	2	1	0.9	5.988	147.6	1.025
6.6.16	11:58	12	BH	Guillemot	1	2	2	0.9	5.988	147.6	1.025
6.6.16	11:58	12	BH	Guillemot	1	3	2	0.9	5.988	147.6	1.025
6.6.16	11:58	12	BH	Guillemot	1	3	1	0.9	5.988	147.6	1.025
6.6.16	11:58	12	BH	Guillemot	1	3	1	0.9	5.988	147.6	1.025
6.6.16	11:58	12	BH	Guillemot	1	3	1	0.9	5.988	147.6	1.025
6.6.16	11:58	12	BH	Guillemot	1	3	1	0.9	5.988	147.6	1.025
6.6.16	11:59	12	BH	Guillemot	0	2	2	1.4	5.988	147.6	1.025
6.6.16	11:59	12	BH	Guillemot	1	3	2	1.4	5.988	147.6	1.025
6.6.16	11:59	12	BH	Guillemot	1	4	2	1.4	5.988	147.6	1.025
6.6.16	11:59	12	BH	Guillemot	1	4	2	1.4	5.988	147.6	1.025
6.6.16	11:59	12	BH	Guillemot	1	3	1	1.4	5.988	147.6	1.025
6.6.16	11:59	12	BH	Guillemot	1	4	1	1.4	5.988	147.6	1.025
6.6.16	11:59	12	BH	Guillemot	1	4	2	1.4	5.988	147.6	1.025
6.6.16	12:00	12	BH	Guillemot	1	2	1	0.9	5.988	147.6	1.025
6.6.16	12:00	12	BH	Guillemot	1	2	2	0.9	5.988	147.6	1.025
6.6.16	12:00	12	BH	Razorbill	1	3	2	0.9	5.988	147.6	1.025
6.6.16	12:00	12	BH	Guillemot	1	2	1	0.9	5.988	147.6	1.025
6.6.16	12:00	12	BH	Razorbill	1	4	3	0.9	5.988	147.6	1.025
6.6.16	12:00	12	BH	Guillemot	1	4	1	0.9	5.988	147.6	1.025
6.6.16	12:00	12	BH	Guillemot	1	3	1	0.9	5.988	147.6	1.025
6.6.16	12:00	12	BH	Guillemot	0	2	2	0.9	5.988	147.6	1.025
6.6.16	12:00	12	BH	Guillemot	1	3	1	0.9	5.988	147.6	1.025
6.6.16	12:01	12	BH	Razorbill	1	4	1	0.7	6.206	146.6	1.025
6.6.16	12:01	12	BH	Guillemot	1	3	1	0.7	6.206	146.6	1.025
6.6.16	12:01	12	BH	Guillemot	1	3	1	0.7	6.206	146.6	1.025
6.6.16	12:01	12	BH	Guillemot	1	3	1	0.7	6.206	146.6	1.025
6.6.16	12:01	12	BH	Guillemot	1	3	1	0.7	6.206	146.6	1.025
6.6.16	12:01	12	BH	Guillemot	1	3	2	0.7	6.206	146.6	1.025
6.6.16	12:01	12	BH	Guillemot	1	4	1	0.7	6.206	146.6	1.025
6.6.16	12:02	12	BH	Guillemot	1	4	2	2.9	6.206	146.6	1.025
6.6.16	12:02	12	BH	Guillemot	1	3	1	2.9	6.206	146.6	1.025
6.6.16	12:02	12	BH	Guillemot	1	2	1	2.9	6.206	146.6	1.025
6.6.16	12:02	12	BH	Guillemot	1	4	2	2.9	6.206	146.6	1.025
6.6.16	12:02	12	BH	Guillemot	1	3	1	2.9	6.206	146.6	1.025
6.6.16	12:02	12	BH	Guillemot	1	3	1	2.9	6.206	146.6	1.025
6.6.16	12:02	12	BH	Guillemot	1	4	1	2.9	6.206	146.6	1.025
6.6.16	12:02	12	BH	Razorbill	1	4	2	2.9	6.206	146.6	1.025
6.6.16	12:02	12	BH	Guillemot	1	3	1	2.9	6.206	146.6	1.025
6.6.16	12:02	12	BH	Guillemot	0	4	2	2.9	6.206	146.6	1.025
6.6.16	12:02	12	BH	Guillemot	1	3	1	2.9	6.206	146.6	1.025
6.6.16	12:04	12	BH	Guillemot	1	3	1	2.7	6.206	146.6	1.025
6.6.16	12:04	12	BH	Guillemot	1	3	2	2.7	6.206	146.6	1.025
6.6.16	12:04	12	BH	Guillemot	1	3	1	2.7	6.206	146.6	1.025
6.6.16	12:04	12	BH	Guillemot	1	3	1	2.7	6.206	146.6	1.025
6.6.16	12:05	12	BH	Guillemot	1	3	1	0.5	6.206	146.6	1.025
6.6.16	12:05	12	BH	Guillemot	1	3	1	0.5	6.206	146.6	1.025
6.6.16	12:05	12	BH	Guillemot	1	3	1	0.5	6.206	146.6	1.025
6.6.16	12:05	12	BH	Guillemot	1	3	1	0.5	6.206	146.6	1.025
6.6.16	12:05	12	BH	Guillemot	1	2	1	0.5	6.206	146.6	1.025
6.6.16	12:05	12	BH	Guillemot	1	2	2	0.5	6.206	146.6	1.025
6.6.16	12:05	12	BH	Guillemot	1	3	1	0.5	6.206	146.6	1.025
6.6.16	12:05	12	BH	Guillemot	1	3	1	0.5	6.206	146.6	1.025
6.6.16	12:05	12	BH	Guillemot	1	3	1	0.5	6.206	146.6	1.025
6.6.16	12:06	12	BH	Guillemot	1	2	2	2	6.206	146.6	1.025
6.6.16	12:06	12	BH	Guillemot	1	3	2	2	6.206	146.6	1.025
6.6.16	12:06	12	BH	Guillemot	1	3	1	2	6.206	146.6	1.025
6.6.16	12:06	12	BH	Guillemot	1	4	2	2	6.206	146.6	1.025
6.6.16	12:06	12	BH	Guillemot	1	3	2	2	6.206	146.6	1.025
6.6.16	12:06	12	BH	Guillemot	1	2	2	2	6.206	146.6	1.025
6.6.16	12:06	12	BH	Razorbill	1	2	2	2	6.206	146.6	1.025
6.6.16	12:06	12	BH	Guillemot	1	3	1	2	6.206	146.6	1.025
6.6.16	12:06	12	BH	Guillemot	1	3	1	2	6.206	146.6	1.025
6.6.16	12:06	12	BH	Razorbill	1	4	2	2	6.206	146.6	1.025
6.6.16	12:06	12	BH	Guillemot	1	2	2	2	6.206	146.6	1.025
6.6.16	12:06	12	BH	Guillemot	1	2	2	2	6.206	146.6	1.025
6.6.16	12:06	12	BH	Guillemot	1	3	1	2	6.206	146.6	1.025
6.6.16	12:06	12	BH	Guillemot	1	4	1	2	6.206	146.6	1.025
6.6.16	12:08	12	BH	Guillemot	1	4	2	0.6	6.206	146.6	1.025
6.6.16	12:08	12	BH	Guillemot	1	3	1	0.6	6.206	146.6	1.025
6.6.16	12:08	12	BH	Guillemot	1	3	1	0.6	6.206	146.6	1.025
6.6.16	12:08	12	BH	Guillemot	1	4	1	0.6	6.206	146.6	1.025
6.6.16	12:08	12	BH	Guillemot	1	2	1	0.6	6.206	146.6	1.025
6.6.16	12:08	12	BH	Guillemot	1	2	2	0.6	6.206	146.6	1.025
6.6.16	12:08	12	BH	Guillemot	1	3	2	0.6	6.206	146.6	1.025
6.6.16	12:08	12	BH	Guillemot	1	3	2	0.6	6.206	146.6	1.025
6.6.16	12:08	12	BH	Guillemot	1	3	1	0.6	6.206	146.6	1.025
6.6.16	12:09	12	BH	Guillemot	1	4	1	0.4	6.206	146.6	1.025
6.6.16	12:09	12	BH	Guillemot	1	3	1	0.4	6.206	146.6	1.025
6.6.16	12:09	12	BH	Guillemot	1	4	2	0.4	6.206	146.6	1.025
6.6.16	12:09	12	BH	Guillemot	1	3	1	0.4	6.206	146.6	1.025
6.6.16	12:09	12	BH	Guillemot	1	4	1	0.4	6.206	146.6	1.025
6.6.16	12:09	12	BH	Guillemot	1	3	2	0.4	6.206	146.6	1.025
6.6.16	12:09	12	BH	Guillemot	1	3	2	0.4	6.206	146.6	1.025
6.6.16	12:09	12	BH	Guillemot	1	3	1	0.4	6.206	146.6	1.025
6.6.16	12:09	12	BH	Guillemot	1	3	2	0.4	6.206	146.6	1.025
6.6.16	12:09	12	BH	Guillemot	1	4	1	0.4	6.206	146.6	1.025
6.6.16	12:10	12	BH	Guillemot	1	3	1	0.7	6.206	146.6	1.025
6.6.16	12:10	12	BH	Guillemot	1	4	1	0.7	6.206	146.6	1.025
6.6.16	12:10	12	BH	Guillemot	1	4	2	0.7	6.206	146.6	1.025
6.6.16	12:10	12	BH	Guillemot	1	3	2	0.7	6.206	146.6	1.025
6.6.16	12:10	12	BH	Guillemot	1	3	1	0.7	6.206	146.6	1.025
6.6.16	12:10	12	BH	Guillemot	1	2	1	0.7	6.206	146.6	1.025
6.6.16	12:10	12	BH	Guillemot	1	3	1	0.7	6.206	146.6	1.025
6.6.16	12:10	12	BH	Guillemot	1	4	1	0.7	6.206	146.6	1.025
6.6.16	12:11	12	BH	Guillemot	1	3	1	2.4	5.8	148.6	1.025
6.6.16	12:11	12	BH	Guillemot	1	3	1	2.4	5.8	148.6	1.025
6.6.16	12:11	12	BH	Guillemot	1	3	2	2.4	5.8	148.6	1.025
6.6.16	12:11	12	BH	Guillemot	1	2	1	2.4	5.8	148.6	1.025
6.6.16	12:11	12	BH	Guillemot	1	3	1	2.4	5.8	148.6	1.025
6.6.16	12:11	12	BH	Guillemot	1	3	1	2.4	5.8	148.6	1.025
6.6.16	12:11	12	BH	Guillemot	1	4	2	2.4	5.8	148.6	1.025
6.6.16	12:11	12	BH	Guillemot	1	3	1	2.4	5.8	148.6	1.025
6.6.16	12:11	12	BH	Guillemot	1	4	2	2.4	5.8	148.6	1.025
6.6.16	12:12	12	BH	Razorbill	1	3	3	1.6	5.8	148.6	1.025
6.6.16	12:12	12	BH	Guillemot	1	3	2	1.6	5.8	148.6	1.025
6.6.16	12:13	12	BH	Guillemot	1	3	1	0.6	5.8	148.6	1.025
6.6.16	12:13	12	BH	Guillemot	1	3	2	0.6	5.8	148.6	1.025
6.6.16	12:13	12	BH	Guillemot	1	2	2	0.6	5.8	148.6	1.025
6.6.16	12:13	12	BH	Guillemot	1	4	1	0.6	5.8	148.6	1.025
6.6.16	12:13	12	BH	Guillemot	1	4	2	0.6	5.8	148.6	1.025
6.6.16	12:13	12	BH	Guillemot	1	3	2	0.6	5.8	148.6	1.025
6.6.16	12:13	12	BH	Razorbill	1	2	2	0.6	5.8	148.6	1.025
6.6.16	12:14	12	BH	Guillemot	1	3	2	0.6	5.8	148.6	1.025
6.6.16	12:14	12	BH	Guillemot	0	3	2	0.6	5.8	148.6	1.025
6.6.16	12:14	12	BH	Guillemot	1	3	1	0.6	5.8	148.6	1.025
6.6.16	12:14	12	BH	Guillemot	1	3	1	0.6	5.8	148.6	1.025
6.6.16	12:14	12	BH	Guillemot	1	2	2	0.6	5.8	148.6	1.025
6.6.16	12:14	12	BH	Guillemot	1	2	2	0.6	5.8	148.6	1.025
6.6.16	12:14	12	BH	Guillemot	1	3	2	0.6	5.8	148.6	1.025
6.6.16	12:14	12	BH	Guillemot	1	3	1	0.6	5.8	148.6	1.025
6.6.16	12:14	12	BH	Guillemot	1	3	1	0.6	5.8	148.6	1.025
6.6.16	12:14	12	BH	Razorbill	1	4	2	0.6	5.8	148.6	1.025
6.6.16	12:14	12	BH	Guillemot	1	3	1	0.6	5.8	148.6	1.025
6.6.16	12:15	12	BH	Guillemot	1	4	2	1.7	5.8	148.6	1.025
6.6.16	12:15	12	BH	Guillemot	1	3	1	1.7	5.8	148.6	1.025
6.6.16	12:15	12	BH	Guillemot	1	2	1	1.7	5.8	148.6	1.025
6.6.16	12:15	12	BH	Guillemot	0	3	2	1.7	5.8	148.6	1.025
6.6.16	12:15	12	BH	Guillemot	1	3	1	1.7	5.8	148.6	1.025
6.6.16	12:15	12	BH	Guillemot	1	4	2	1.7	5.8	148.6	1.025
6.6.16	12:15	12	BH	Razorbill	1	4	3	1.7	5.8	148.6	1.025
6.6.16	12:15	12	BH	Guillemot	1	3	1	1.7	5.8	148.6	1.025
6.6.16	12:15	12	BH	Guillemot	1	3	2	1.7	5.8	148.6	1.025
6.6.16	12:15	12	BH	Razorbill	1	4	3	1.7	5.8	148.6	1.025
6.6.16	12:16	12	BH	Guillemot	1	2	2	2.6	5.8	148.6	1.025
6.6.16	12:16	12	BH	Guillemot	1	3	1	2.6	5.8	148.6	1.025
6.6.16	12:16	12	BH	Guillemot	1	3	1	2.6	5.8	148.6	1.025
6.6.16	12:16	12	BH	Guillemot	1	3	1	2.6	5.8	148.6	1.025
6.6.16	12:17	12	BH	Razorbill	1	2	2	2.6	5.8	148.6	1.025
6.6.16	12:17	12	BH	Guillemot	0	4	1	2.6	5.8	148.6	1.025
6.6.16	12:17	12	BH	Guillemot	1	3	1	2.6	5.8	148.6	1.025
6.6.16	12:17	12	BH	Razorbill	1	2	3	2.6	5.8	148.6	1.025
6.6.16	12:17	12	BH	Guillemot	1	2	2	2.6	5.8	148.6	1.025
6.6.16	12:18	12	BH	Guillemot	0	2	2	3.1	5.8	148.6	1.025
6.6.16	12:18	12	BH	Guillemot	1	3	1	3.1	5.8	148.6	1.025
6.6.16	12:18	12	BH	Guillemot	1	4	1	3.1	5.8	148.6	1.025
6.6.16	12:18	12	BH	Guillemot	0	2	2	3.1	5.8	148.6	1.025
6.6.16	12:18	12	BH	Guillemot	1	3	1	3.1	5.8	148.6	1.025
6.6.16	12:18	12	BH	Guillemot	1	3	2	3.1	5.8	148.6	1.025
6.6.16	12:18	12	BH	Guillemot	1	3	1	3.1	5.8	148.6	1.025
6.6.16	12:18	12	BH	Guillemot	1	3	2	3.1	5.8	148.6	1.025
6.6.16	12:18	12	BH	Guillemot	1	3	1	3.1	5.8	148.6	1.025
6.6.16	12:18	12	BH	Guillemot	1	3	1	3.1	5.8	148.6	1.025
6.6.16	12:18	12	BH	Guillemot	0	2	1	3.1	5.8	148.6	1.025
6.6.16	12:18	12	BH	Guillemot	1	4	1	3.1	5.8	148.6	1.025
6.6.16	12:18	12	BH	Razorbill	1	2	2	3.1	5.8	148.6	1.025
6.6.16	12:18	12	BH	Guillemot	1	3	1	3.1	5.8	148.6	1.025
6.6.16	12:18	12	BH	Guillemot	0	4	2	3.1	5.8	148.6	1.025
6.6.16	12:18	12	BH	Guillemot	1	2	2	3.1	5.8	148.6	1.025
6.6.16	12:18	12	BH	Guillemot	1	3	1	3.1	5.8	148.6	1.025
6.6.16	12:18	12	BH	Guillemot	1	3	2	3.1	5.8	148.6	1.025
6.6.16	12:21	12	BH	Guillemot	1	3	1	1.3	6.219	143.2	1.025
6.6.16	12:21	12	BH	Guillemot	1	3	1	1.3	6.219	143.2	1.025
6.6.16	12:21	12	BH	Guillemot	1	3	1	1.3	6.219	143.2	1.025
6.6.16	12:21	12	BH	Guillemot	1	3	2	1.3	6.219	143.2	1.025
6.6.16	12:21	12	BH	Guillemot	1	4	2	1.3	6.219	143.2	1.025
6.6.16	12:21	12	BH	Guillemot	1	4	2	1.3	6.219	143.2	1.025
6.6.16	12:22	12	BH	Guillemot	1	2	2	2.5	6.219	143.2	1.025
6.6.16	12:22	12	BH	Guillemot	1	3	2	2.5	6.219	143.2	1.025
6.6.16	12:22	12	BH	Guillemot	1	3	1	2.5	6.219	143.2	1.025
6.6.16	12:22	12	BH	Guillemot	0	4	2	2.5	6.219	143.2	1.025
6.6.16	12:22	12	BH	Guillemot	0	3	1	2.5	6.219	143.2	1.025
6.6.16	12:22	12	BH	Guillemot	1	3	2	2.5	6.219	143.2	1.025
6.6.16	12:22	12	BH	Guillemot	1	2	1	2.5	6.219	143.2	1.025
6.6.16	12:22	12	BH	Guillemot	1	2	2	2.5	6.219	143.2	1.025
6.6.16	12:22	12	BH	Guillemot	1	3	1	2.5	6.219	143.2	1.025
6.6.16	12:22	12	BH	Guillemot	1	4	2	2.5	6.219	143.2	1.025
6.6.16	12:22	12	BH	Guillemot	1	3	2	2.5	6.219	143.2	1.025
6.6.16	12:23	12	BH	Guillemot	1	2	1	1.1	6.219	143.2	1.025
6.6.16	12:23	12	BH	Razorbill	1	2	3	1.1	6.219	143.2	1.025
6.6.16	12:23	12	BH	Razorbill	1	4	2	1.1	6.219	143.2	1.025
6.6.16	12:23	12	BH	Guillemot	1	4	2	1.1	6.219	143.2	1.025
6.6.16	12:23	12	BH	Guillemot	1	4	2	1.1	6.219	143.2	1.025
6.6.16	12:23	12	BH	Guillemot	1	3	1	1.1	6.219	143.2	1.025
6.6.16	12:23	12	BH	Guillemot	1	3	2	1.1	6.219	143.2	1.025
6.6.16	12:23	12	BH	Guillemot	1	3	2	1.1	6.219	143.2	1.025
6.6.16	12:24	12	BH	Guillemot	1	3	2	2.7	6.219	143.2	1.025
6.6.16	12:24	12	BH	Guillemot	1	4	2	2.7	6.219	143.2	1.025
6.6.16	12:24	12	BH	Guillemot	1	3	2	2.7	6.219	143.2	1.025
6.6.16	12:24	12	BH	Guillemot	1	3	2	2.7	6.219	143.2	1.025
6.6.16	12:24	12	BH	Guillemot	1	3	1	2.7	6.219	143.2	1.025
6.6.16	12:24	12	BH	Guillemot	1	2	1	2.7	6.219	143.2	1.025
6.6.16	12:24	12	BH	Guillemot	1	3	1	2.7	6.219	143.2	1.025
6.6.16	12:24	12	BH	Guillemot	1	3	1	2.7	6.219	143.2	1.025
6.6.16	12:24	12	BH	Guillemot	1	2	2	2.7	6.219	143.2	1.025
6.6.16	12:25	12	BH	Guillemot	1	4	2	2.2	6.219	143.2	1.025
6.6.16	12:25	12	BH	Guillemot	0	3	1	2.2	6.219	143.2	1.025
6.6.16	12:25	12	BH	Guillemot	1	3	1	2.2	6.219	143.2	1.025
6.6.16	12:25	12	BH	Guillemot	1	3	1	2.2	6.219	143.2	1.025
6.6.16	12:25	12	BH	Guillemot	1	3	1	2.2	6.219	143.2	1.025
6.6.16	12:25	12	BH	Guillemot	1	2	1	2.2	6.219	143.2	1.025
6.6.16	12:26	12	BH	Razorbill	1	1	3	2.8	6.219	143.2	1.025
6.6.16	12:26	12	BH	Guillemot	1	2	1	2.8	6.219	143.2	1.025
6.6.16	12:26	12	BH	Guillemot	1	2	2	2.8	6.219	143.2	1.025
6.6.16	12:26	12	BH	Guillemot	1	2	1	2.8	6.219	143.2	1.025
6.6.16	12:26	12	BH	Guillemot	1	3	1	2.8	6.219	143.2	1.025
6.6.16	12:26	12	BH	Guillemot	1	2	2	2.8	6.219	143.2	1.025
6.6.16	12:26	12	BH	Guillemot	0	4	2	2.8	6.219	143.2	1.025
6.6.16	12:27	12	BH	Guillemot	1	3	1	2.1	6.219	143.2	1.025
6.6.16	12:27	12	BH	Guillemot	1	2	1	2.1	6.219	143.2	1.025
6.6.16	12:27	12	BH	Guillemot	1	3	1	2.1	6.219	143.2	1.025
6.6.16	12:27	12	BH	Guillemot	1	2	1	2.1	6.219	143.2	1.025
6.6.16	12:27	12	BH	Guillemot	0	2	2	2.1	6.219	143.2	1.025
6.6.16	12:27	12	BH	Guillemot	1	2	2	2.1	6.219	143.2	1.025
6.6.16	12:27	12	BH	Guillemot	1	3	1	2.1	6.219	143.2	1.025
6.6.16	12:27	12	BH	Guillemot	1	4	1	2.1	6.219	143.2	1.025
6.6.16	12:27	12	BH	Guillemot	1	2	1	2.1	6.219	143.2	1.025
6.6.16	12:27	12	BH	Guillemot	1	2	1	2.1	6.219	143.2	1.025
6.6.16	12:28	12	BH	Guillemot	1	3	1	3.3	6.219	143.2	1.025
6.6.16	12:28	12	BH	Guillemot	0	3	1	3.3	6.219	143.2	1.025
6.6.16	12:28	12	BH	Guillemot	1	3	2	3.3	6.219	143.2	1.025
6.6.16	12:28	12	BH	Guillemot	0	3	2	3.3	6.219	143.2	1.025
6.6.16	12:28	12	BH	Guillemot	1	2	1	3.3	6.219	143.2	1.025
6.6.16	12:28	12	BH	Guillemot	1	3	1	3.3	6.219	143.2	1.025
6.6.16	12:28	12	BH	Guillemot	1	3	1	3.3	6.219	143.2	1.025
6.6.16	12:28	12	BH	Guillemot	1	4	2	3.3	6.219	143.2	1.025
6.6.16	12:28	12	BH	Razorbill	1	4	3	3.3	6.219	143.2	1.025
6.6.16	12:28	12	BH	Guillemot	0	3	2	3.3	6.219	143.2	1.025
6.6.16	12:28	12	BH	Guillemot	1	3	2	3.3	6.219	143.2	1.025
6.6.16	12:28	12	BH	Guillemot	1	3	1	3.3	6.219	143.2	1.025
6.6.16	12:29	12	BH	Guillemot	1	2	1	1.8	6.219	143.2	1.025
6.6.16	12:29	12	BH	Guillemot	1	3	1	1.8	6.219	143.2	1.025
6.6.16	12:29	12	BH	Guillemot	1	3	1	1.8	6.219	143.2	1.025
6.6.16	12:29	12	BH	Guillemot	1	3	1	1.8	6.219	143.2	1.025
6.6.16	12:29	12	BH	Guillemot	1	3	2	1.8	6.219	143.2	1.025
6.6.16	12:29	12	BH	Guillemot	1	3	2	1.8	6.219	143.2	1.025
6.6.16	12:29	12	BH	Guillemot	1	4	2	1.8	6.219	143.2	1.025
6.6.16	12:29	12	BH	Guillemot	1	4	3	1.8	6.219	143.2	1.025
6.6.16	12:30	12	BH	Guillemot	1	3	1	3.6	6.219	143.2	1.025
6.6.16	12:30	12	BH	Guillemot	1	4	2	3.6	6.219	143.2	1.025
6.6.16	12:30	12	BH	Guillemot	1	2	2	3.6	6.219	143.2	1.025
6.6.16	12:30	12	BH	Guillemot	1	3	1	3.6	6.219	143.2	1.025
6.6.16	12:30	12	BH	Guillemot	1	3	1	3.6	6.219	143.2	1.025
6.6.16	12:30	12	BH	Guillemot	0	4	1	3.6	6.219	143.2	1.025
6.6.16	12:30	12	BH	Guillemot	1	3	1	3.6	6.219	143.2	1.025
6.6.16	12:30	12	BH	Guillemot	1	3	2	3.6	6.219	143.2	1.025
6.6.16	12:30	12	BH	Guillemot	1	3	1	3.6	6.219	143.2	1.025
6.6.16	12:31	12	BH	Guillemot	1	2	1	3.2	4.713	148	1.025
6.6.16	12:31	12	BH	Guillemot	1	2	1	3.2	4.713	148	1.025
6.6.16	12:31	12	BH	Guillemot	1	3	2	3.2	4.713	148	1.025
6.6.16	12:31	12	BH	Guillemot	1	3	1	3.2	4.713	148	1.025
6.6.16	12:31	12	BH	Guillemot	1	3	2	3.2	4.713	148	1.025
6.6.16	12:31	12	BH	Guillemot	0	2	1	3.2	4.713	148	1.025
6.6.16	12:31	12	BH	Guillemot	0	3	1	3.2	4.713	148	1.025
6.6.16	12:31	12	BH	Guillemot	1	4	1	3.2	4.713	148	1.025
6.6.16	12:31	12	BH	Guillemot	1	3	1	3.2	4.713	148	1.025
6.6.16	12:31	12	BH	Guillemot	1	3	1	3.2	4.713	148	1.025
7.6.16	11:08	13	HC	Guillemot	1	3	2	2.2	3.544	204.2	0.498
7.6.16	11:08	13	HC	Guillemot	1	3	1	2.2	3.544	204.2	0.498
7.6.16	11:08	13	HC	Guillemot	1	4	2	2.2	3.544	204.2	0.498
7.6.16	11:08	13	HC	Guillemot	1	3	1	2.2	3.544	204.2	0.498
7.6.16	11:08	13	HC	Guillemot	1	3	1	2.2	3.544	204.2	0.498
7.6.16	11:09	13	HC	Razorbill	1	2	2	2.5	3.544	204.2	0.498
7.6.16	11:09	13	HC	Razorbill	1	2	3	2.5	3.544	204.2	0.498
7.6.16	11:09	13	HC	Guillemot	1	2	2	2.5	3.544	204.2	0.498
7.6.16	11:09	13	HC	Guillemot	1	3	1	2.5	3.544	204.2	0.498
7.6.16	11:09	13	HC	Razorbill	1	2	3	2.5	3.544	204.2	0.498
7.6.16	11:09	13	HC	Razorbill	1	1	3	2.5	3.544	204.2	0.498
7.6.16	11:09	13	HC	Guillemot	1	1	2	2.5	3.544	204.2	0.498
7.6.16	11:09	13	HC	Guillemot	1	3	2	2.5	3.544	204.2	0.498
7.6.16	11:09	13	HC	Guillemot	1	2	2	2.5	3.544	204.2	0.498
7.6.16	11:10	13	HC	Razorbill	1	1	3	2.2	3.544	204.2	0.498
7.6.16	11:10	13	HC	Guillemot	1	3	1	2.2	3.544	204.2	0.498
7.6.16	11:10	13	HC	Razorbill	1	3	1	2.2	3.544	204.2	0.498
7.6.16	11:10	13	HC	Guillemot	1	3	2	2.2	3.544	204.2	0.498
7.6.16	11:10	13	HC	Guillemot	1	3	2	2.2	3.544	204.2	0.498
7.6.16	11:10	13	HC	Guillemot	1	3	2	2.2	3.544	204.2	0.498
7.6.16	11:11	13	HC	Guillemot	1	3	1	2.5	3.723	204.2	0.498
7.6.16	11:11	13	HC	Guillemot	1	3	1	2.5	3.723	204.2	0.498
7.6.16	11:11	13	HC	Guillemot	1	3	1	2.5	3.723	204.2	0.498
7.6.16	11:11	13	HC	Guillemot	1	4	1	2.5	3.723	204.2	0.498
7.6.16	11:11	13	HC	Guillemot	1	3	1	2.5	3.723	204.2	0.498
7.6.16	11:11	13	HC	Guillemot	1	3	2	2.5	3.723	204.2	0.498
7.6.16	11:12	13	HC	Guillemot	1	3	1	1.9	3.723	204.2	0.498
7.6.16	11:12	13	HC	Guillemot	1	1	1	1.9	3.723	204.2	0.498
7.6.16	11:12	13	HC	Guillemot	1	4	2	1.9	3.723	204.2	0.498
7.6.16	11:13	13	HC	Guillemot	1	4	1	2.2	3.723	204.2	0.498
7.6.16	11:13	13	HC	Guillemot	1	3	2	2.2	3.723	204.2	0.498
7.6.16	11:13	13	HC	Guillemot	1	3	1	2.2	3.723	204.2	0.498
7.6.16	11:13	13	HC	Guillemot	1	2	1	2.2	3.723	204.2	0.498
7.6.16	11:14	13	HC	Guillemot	1	3	1	2.2	3.723	204.2	0.498
7.6.16	11:14	13	HC	Guillemot	1	4	3	2.2	3.723	204.2	0.498
7.6.16	11:14	13	HC	Guillemot	1	4	3	2.2	3.723	204.2	0.498
7.6.16	11:14	13	HC	Guillemot	1	2	2	2.2	3.723	204.2	0.498
7.6.16	11:14	13	HC	Guillemot	1	3	1	2.2	3.723	204.2	0.498
7.6.16	11:14	13	HC	Guillemot	1	2	1	2.2	3.723	204.2	0.498
7.6.16	11:14	13	HC	Guillemot	1	1	1	2.2	3.723	204.2	0.498
7.6.16	11:14	13	HC	Guillemot	1	1	2	2.2	3.723	204.2	0.498
7.6.16	11:15	13	HC	Guillemot	1	3	3	2.3	3.723	204.2	0.498
7.6.16	11:15	13	HC	Guillemot	1	3	1	2.3	3.723	204.2	0.498
7.6.16	11:15	13	HC	Guillemot	1	4	1	2.3	3.723	204.2	0.498
7.6.16	11:15	13	HC	Guillemot	0	3	3	2.3	3.723	204.2	0.498
7.6.16	11:16	13	HC	Razorbill	1	1	3	1.8	3.723	204.2	0.498
7.6.16	11:16	13	HC	Guillemot	1	2	1	1.8	3.723	204.2	0.498
7.6.16	11:16	13	HC	Guillemot	1	3	1	1.8	3.723	204.2	0.498
7.6.16	11:16	13	HC	Guillemot	1	3	1	1.8	3.723	204.2	0.498
7.6.16	11:16	13	HC	Guillemot	0	4	3	1.8	3.723	204.2	0.498
7.6.16	11:17	13	HC	Guillemot	0	3	3	2.2	3.723	204.2	0.498
7.6.16	11:17	13	HC	Guillemot	1	3	1	2.2	3.723	204.2	0.498
7.6.16	11:17	13	HC	Guillemot	1	3	2	2.2	3.723	204.2	0.498
7.6.16	11:17	13	HC	Guillemot	1	3	1	2.2	3.723	204.2	0.498
7.6.16	11:17	13	HC	Guillemot	0	3	3	2.2	3.723	204.2	0.498
7.6.16	11:18	13	HC	Razorbill	1	2	2	1.8	3.723	204.2	0.498
7.6.16	11:18	13	HC	Guillemot	1	3	1	1.8	3.723	204.2	0.498
7.6.16	11:18	13	HC	Guillemot	1	1	1	1.8	3.723	204.2	0.498
7.6.16	11:18	13	HC	Guillemot	1	3	1	1.8	3.723	204.2	0.498
7.6.16	11:18	13	HC	Razorbill	1	1	1	1.8	3.723	204.2	0.498
7.6.16	11:19	13	HC	Guillemot	1	2	2	1.6	3.723	204.2	0.498
7.6.16	11:19	13	HC	Guillemot	1	2	2	1.6	3.723	204.2	0.498
7.6.16	11:19	13	HC	Guillemot	1	3	1	1.6	3.723	204.2	0.498
7.6.16	11:19	13	HC	Guillemot	0	3	2	1.6	3.723	204.2	0.498
7.6.16	11:19	13	HC	Guillemot	1	4	2	1.6	3.723	204.2	0.498
7.6.16	11:20	13	HC	Guillemot	1	3	1	1.5	3.723	204.2	0.498
7.6.16	11:20	13	HC	Guillemot	1	3	1	1.5	3.723	204.2	0.498
7.6.16	11:20	13	HC	Guillemot	1	2	2	1.5	3.723	204.2	0.498
7.6.16	11:20	13	HC	Guillemot	1	3	1	1.5	3.723	204.2	0.498
7.6.16	11:20	13	HC	Razorbill	1	4	3	1.5	3.723	204.2	0.498
7.6.16	11:20	13	HC	Guillemot	1	3	1	1.5	3.723	204.2	0.498
7.6.16	11:21	13	HC	Guillemot	1	3	2	1.8	3.825	209.5	0.498
7.6.16	11:21	13	HC	Guillemot	1	2	2	1.8	3.825	209.5	0.498
7.6.16	11:21	13	HC	Guillemot	1	3	2	1.8	3.825	209.5	0.498
7.6.16	11:21	13	HC	Razorbill	1	1	3	1.8	3.825	209.5	0.498
7.6.16	11:21	13	HC	Razorbill	1	3	3	1.8	3.825	209.5	0.498
7.6.16	11:21	13	HC	Razorbill	1	2	3	1.8	3.825	209.5	0.498
7.6.16	11:21	13	HC	Guillemot	1	1	1	1.8	3.825	209.5	0.498
7.6.16	11:22	13	HC	Guillemot	1	4	1	1.7	3.825	209.5	0.498
7.6.16	11:22	13	HC	Guillemot	1	3	1	1.7	3.825	209.5	0.498
7.6.16	11:22	13	HC	Guillemot	0	2	2	1.7	3.825	209.5	0.498
7.6.16	11:22	13	HC	Guillemot	1	2	1	1.7	3.825	209.5	0.498
7.6.16	11:22	13	HC	Guillemot	1	4	1	1.7	3.825	209.5	0.498
7.6.16	11:22	13	HC	Guillemot	1	2	1	1.7	3.825	209.5	0.498
7.6.16	11:22	13	HC	Guillemot	1	4	2	1.7	3.825	209.5	0.498
7.6.16	11:23	13	HC	Razorbill	1	2	2	1.3	3.825	209.5	0.498
7.6.16	11:23	13	HC	Guillemot	1	3	1	1.3	3.825	209.5	0.498
7.6.16	11:23	13	HC	Guillemot	1	2	1	1.3	3.825	209.5	0.498
7.6.16	11:23	13	HC	Guillemot	1	2	1	1.3	3.825	209.5	0.498
7.6.16	11:23	13	HC	Guillemot	1	4	1	1.3	3.825	209.5	0.498
7.6.16	11:23	13	HC	Guillemot	1	3	1	1.3	3.825	209.5	0.498
7.6.16	11:24	13	HC	Razorbill	1	1	3	1.3	3.825	209.5	0.498
7.6.16	11:24	13	HC	Guillemot	1	1	2	1.3	3.825	209.5	0.498
7.6.16	11:24	13	HC	Guillemot	1	3	2	1.3	3.825	209.5	0.498
7.6.16	11:24	13	HC	Guillemot	1	3	1	1.3	3.825	209.5	0.498
7.6.16	11:24	13	HC	Guillemot	0	3	2	1.3	3.825	209.5	0.498
7.6.16	11:25	13	HC	Razorbill	1	2	3	1.1	3.825	209.5	0.498
7.6.16	11:25	13	HC	Guillemot	1	3	1	1.1	3.825	209.5	0.498
7.6.16	11:25	13	HC	Guillemot	1	2	1	1.1	3.825	209.5	0.498
7.6.16	11:25	13	HC	Razorbill	1	2	3	1.1	3.825	209.5	0.498
7.6.16	11:25	13	HC	Guillemot	1	2	2	1.1	3.825	209.5	0.498
7.6.16	11:25	13	HC	Razorbill	1	4	3	1.1	3.825	209.5	0.498
7.6.16	11:27	13	HC	Guillemot	1	2	1	1.4	3.825	209.5	0.498
7.6.16	11:27	13	HC	Guillemot	1	3	2	1.4	3.825	209.5	0.498
7.6.16	11:27	13	HC	Guillemot	1	1	1	1.4	3.825	209.5	0.498
7.6.16	11:27	13	HC	Guillemot	1	1	1	1.4	3.825	209.5	0.498
7.6.16	11:27	13	HC	Guillemot	1	1	2	1.4	3.825	209.5	0.498
7.6.16	11:27	13	HC	Razorbill	1	1	3	1.4	3.825	209.5	0.498
7.6.16	11:28	13	HC	Guillemot	1	4	1	1.5	3.825	209.5	0.498
7.6.16	11:28	13	HC	Guillemot	1	4	2	1.5	3.825	209.5	0.498
7.6.16	11:28	13	HC	Guillemot	0	3	2	1.5	3.825	209.5	0.498
7.6.16	11:28	13	HC	Guillemot	1	4	1	1.5	3.825	209.5	0.498
7.6.16	11:28	13	HC	Guillemot	1	3	1	1.5	3.825	209.5	0.498
7.6.16	11:28	13	HC	Guillemot	1	2	2	1.5	3.825	209.5	0.498
7.6.16	11:29	13	HC	Guillemot	1	2	2	1.2	3.825	209.5	0.498
7.6.16	11:29	13	HC	Guillemot	1	1	1	1.2	3.825	209.5	0.498
7.6.16	11:29	13	HC	Guillemot	1	3	1	1.2	3.825	209.5	0.498
7.6.16	11:29	13	HC	Guillemot	1	4	1	1.2	3.825	209.5	0.498
7.6.16	11:29	13	HC	Guillemot	1	4	1	1.2	3.825	209.5	0.498
7.6.16	11:29	13	HC	Razorbill	1	1	2	1.2	3.825	209.5	0.498
7.6.16	11:30	13	HC	Guillemot	1	1	2	1.3	3.825	209.5	0.498
7.6.16	11:30	13	HC	Guillemot	1	1	1	1.3	3.825	209.5	0.498
7.6.16	11:30	13	HC	Guillemot	1	1	2	1.3	3.825	209.5	0.498
7.6.16	11:30	13	HC	Guillemot	1	1	1	1.3	3.825	209.5	0.498
7.6.16	11:30	13	HC	Razorbill	1	4	3	1.3	3.825	209.5	0.498
7.6.16	11:30	13	HC	Guillemot	1	2	1	1.3	3.825	209.5	0.498
7.6.16	11:31	13	HC	Guillemot	1	2	2	0.7	3.592	206	0.498
7.6.16	11:31	13	HC	Guillemot	1	4	1	0.7	3.592	206	0.498
7.6.16	11:31	13	HC	Guillemot	1	2	1	0.7	3.592	206	0.498
7.6.16	11:32	13	HC	Guillemot	1	3	1	1.5	3.592	206	0.498
7.6.16	11:32	13	HC	Guillemot	1	4	1	1.5	3.592	206	0.498
7.6.16	11:32	13	HC	Guillemot	1	3	1	1.5	3.592	206	0.498
7.6.16	11:32	13	HC	Guillemot	1	2	1	1.5	3.592	206	0.498
7.6.16	11:32	13	HC	Razorbill	1	3	2	1.5	3.592	206	0.498
7.6.16	11:32	13	HC	Guillemot	1	3	1	1.5	3.592	206	0.498
7.6.16	11:32	13	HC	Guillemot	1	4	1	1.5	3.592	206	0.498
7.6.16	11:34	13	HC	Guillemot	1	4	1	2	3.592	206	0.498
7.6.16	11:34	13	HC	Guillemot	1	3	1	2	3.592	206	0.498
7.6.16	11:34	13	HC	Guillemot	0	3	2	2	3.592	206	0.498
7.6.16	11:34	13	HC	Razorbill	1	1	3	2	3.592	206	0.498
7.6.16	11:34	13	HC	Guillemot	1	4	1	2	3.592	206	0.498
7.6.16	11:34	13	HC	Guillemot	1	3	1	2	3.592	206	0.498
7.6.16	11:35	13	HC	Guillemot	1	2	1	1.3	3.592	206	0.498
7.6.16	11:35	13	HC	Razorbill	1	3	3	1.3	3.592	206	0.498
7.6.16	11:35	13	HC	Guillemot	1	2	2	1.3	3.592	206	0.498
7.6.16	11:35	13	HC	Guillemot	1	4	1	1.3	3.592	206	0.498
7.6.16	11:35	13	HC	Guillemot	1	4	1	1.3	3.592	206	0.498
7.6.16	11:35	13	HC	Guillemot	0	4	1	1.3	3.592	206	0.498
7.6.16	11:35	13	HC	Guillemot	1	3	1	1.3	3.592	206	0.498
7.6.16	11:35	13	HC	Guillemot	1	3	1	1.3	3.592	206	0.498
7.6.16	11:36	13	HC	Guillemot	0	1	2	1.4	3.592	206	0.498
7.6.16	11:36	13	HC	Guillemot	1	4	1	1.4	3.592	206	0.498
7.6.16	11:36	13	HC	Guillemot	1	4	2	1.4	3.592	206	0.498
7.6.16	11:36	13	HC	Guillemot	1	3	2	1.4	3.592	206	0.498
7.6.16	11:39	13	HC	Guillemot	1	1	1	1.6	3.592	206	0.498
7.6.16	11:39	13	HC	Guillemot	0	1	2	1.6	3.592	206	0.498
7.6.16	11:39	13	HC	Guillemot	0	4	2	1.6	3.592	206	0.498
7.6.16	11:39	13	HC	Guillemot	1	4	2	1.6	3.592	206	0.498
7.6.16	11:39	13	HC	Guillemot	1	1	1	1.6	3.592	206	0.498
7.6.16	11:39	13	HC	Guillemot	1	2	2	1.6	3.592	206	0.498
7.6.16	11:40	13	HC	Razorbill	1	4	3	1.2	3.592	206	0.498
7.6.16	11:40	13	HC	Razorbill	1	4	1	1.2	3.592	206	0.498
7.6.16	11:40	13	HC	Guillemot	1	1	1	1.2	3.592	206	0.498
7.6.16	11:40	13	HC	Guillemot	1	1	2	1.2	3.592	206	0.498
7.6.16	11:40	13	HC	Guillemot	1	3	1	1.2	3.592	206	0.498
7.6.16	11:40	13	HC	Guillemot	1	4	1	1.2	3.592	206	0.498
7.6.16	11:40	13	HC	Guillemot	1	2	2	1.2	3.592	206	0.498
7.6.16	11:40	13	HC	Guillemot	1	3	1	1.2	3.592	206	0.498
7.6.16	11:40	13	HC	Guillemot	1	4	1	1.2	3.592	206	0.498
7.6.16	11:40	13	HC	Guillemot	1	3	1	1.2	3.592	206	0.498
7.6.16	11:40	13	HC	Guillemot	1	4	2	1.2	3.592	206	0.498
7.6.16	11:41	13	HC	Guillemot	0	4	2	1.2	3.615	207	0.498
7.6.16	11:41	13	HC	Guillemot	1	1	2	1.2	3.615	207	0.498
7.6.16	11:41	13	HC	Guillemot	1	1	1	1.2	3.615	207	0.498
7.6.16	11:41	13	HC	Guillemot	1	3	1	1.2	3.615	207	0.498
7.6.16	11:41	13	HC	Guillemot	1	2	2	1.2	3.615	207	0.498
7.6.16	11:41	13	HC	Guillemot	1	3	1	1.2	3.615	207	0.498
7.6.16	11:41	13	HC	Guillemot	1	3	1	1.2	3.615	207	0.498
7.6.16	11:41	13	HC	Guillemot	0	3	2	1.2	3.615	207	0.498
7.6.16	11:42	13	HC	Guillemot	1	1	2	0.1	3.615	207	0.498
7.6.16	11:42	13	HC	Guillemot	1	4	1	0.1	3.615	207	0.498
7.6.16	11:42	13	HC	Guillemot	1	4	1	0.1	3.615	207	0.498
7.6.16	11:42	13	HC	Razorbill	1	4	3	0.1	3.615	207	0.498
7.6.16	11:42	13	HC	Guillemot	1	3	1	0.1	3.615	207	0.498
7.6.16	11:43	13	HC	Guillemot	1	4	1	0.9	3.615	207	0.498
7.6.16	11:43	13	HC	Guillemot	1	3	2	0.9	3.615	207	0.498
7.6.16	11:43	13	HC	Razorbill	1	2	2	0.9	3.615	207	0.498
7.6.16	11:43	13	HC	Razorbill	1	2	2	0.9	3.615	207	0.498
7.6.16	11:44	13	HC	Razorbill	1	4	3	1.2	3.615	207	0.498
7.6.16	11:44	13	HC	Guillemot	1	3	1	1.2	3.615	207	0.498
7.6.16	11:45	13	HC	Razorbill	1	3	3	0.7	3.615	207	0.498
7.6.16	11:45	13	HC	Guillemot	1	4	1	0.7	3.615	207	0.498
7.6.16	11:45	13	HC	Guillemot	1	3	2	0.7	3.615	207	0.498
7.6.16	11:45	13	HC	Guillemot	1	4	2	0.7	3.615	207	0.498
7.6.16	11:45	13	HC	Guillemot	1	2	1	0.7	3.615	207	0.498
7.6.16	11:45	13	HC	Guillemot	1	2	2	0.7	3.615	207	0.498
7.6.16	11:45	13	HC	Guillemot	1	1	2	0.7	3.615	207	0.498
7.6.16	11:45	13	HC	Razorbill	1	3	2	0.7	3.615	207	0.498
7.6.16	11:45	13	HC	Razorbill	0	3	3	0.7	3.615	207	0.498
7.6.16	11:46	13	HC	Guillemot	1	3	2	0.9	3.615	207	0.498
7.6.16	11:46	13	HC	Guillemot	1	4	1	0.9	3.615	207	0.498
7.6.16	11:46	13	HC	Razorbill	1	3	3	0.9	3.615	207	0.498
7.6.16	11:46	13	HC	Razorbill	0	3	3	0.9	3.615	207	0.498
7.6.16	11:46	13	HC	Guillemot	1	3	1	0.9	3.615	207	0.498
7.6.16	11:47	13	HC	Razorbill	1	3	3	0.9	3.615	207	0.498
7.6.16	11:47	13	HC	Razorbill	0	3	3	0.9	3.615	207	0.498
7.6.16	11:47	13	HC	Guillemot	1	3	1	0.9	3.615	207	0.498
7.6.16	11:47	13	HC	Guillemot	1	3	2	0.9	3.615	207	0.498
7.6.16	11:47	13	HC	Guillemot	1	3	2	0.9	3.615	207	0.498
7.6.16	11:47	13	HC	Guillemot	1	2	2	0.9	3.615	207	0.498
7.6.16	11:49	13	HC	Guillemot	1	1	2	0.2	3.615	207	0.498
7.6.16	11:49	13	HC	Guillemot	1	3	1	0.2	3.615	207	0.498
7.6.16	11:49	13	HC	Guillemot	1	2	1	0.2	3.615	207	0.498
7.6.16	11:49	13	HC	Guillemot	1	2	1	0.2	3.615	207	0.498
7.6.16	11:49	13	HC	Guillemot	1	3	1	0.2	3.615	207	0.498
7.6.16	11:49	13	HC	Razorbill	1	3	3	0.2	3.615	207	0.498
7.6.16	11:50	13	HC	Guillemot	1	2	2	0.8	3.615	207	0.498
7.6.16	11:50	13	HC	Razorbill	1	2	3	0.8	3.615	207	0.498
7.6.16	11:50	13	HC	Guillemot	1	3	1	0.8	3.615	207	0.498
7.6.16	11:50	13	HC	Guillemot	1	3	1	0.8	3.615	207	0.498
7.6.16	11:50	13	HC	Guillemot	1	2	1	0.8	3.615	207	0.498
7.6.16	11:51	13	HC	Razorbill	0	4	3	0.6	3.375	204	0.498
7.6.16	11:51	13	HC	Guillemot	1	3	2	0.6	3.375	204	0.498
7.6.16	11:51	13	HC	Guillemot	1	3	1	0.6	3.375	204	0.498
7.6.16	11:51	13	HC	Guillemot	1	4	2	0.6	3.375	204	0.498
7.6.16	11:51	13	HC	Guillemot	1	3	1	0.6	3.375	204	0.498
7.6.16	11:52	13	HC	Guillemot	1	3	1	0.5	3.375	204	0.498
7.6.16	11:52	13	HC	Razorbill	1	3	1	0.5	3.375	204	0.498
7.6.16	11:52	13	HC	Razorbill	1	4	3	0.5	3.375	204	0.498
7.6.16	11:52	13	HC	Guillemot	1	4	1	0.5	3.375	204	0.498
7.6.16	11:52	13	HC	Guillemot	1	3	1	0.5	3.375	204	0.498
7.6.16	11:52	13	HC	Guillemot	1	3	1	0.5	3.375	204	0.498
7.6.16	11:52	13	HC	Guillemot	1	1	2	0.5	3.375	204	0.498
7.6.16	11:53	13	HC	Guillemot	1	4	1	0.7	3.375	204	0.498
7.6.16	11:53	13	HC	Guillemot	1	3	1	0.7	3.375	204	0.498
7.6.16	11:53	13	HC	Razorbill	1	3	3	0.7	3.375	204	0.498
7.6.16	11:53	13	HC	Razorbill	1	4	3	0.7	3.375	204	0.498
7.6.16	11:53	13	HC	Guillemot	1	4	2	0.7	3.375	204	0.498
7.6.16	11:53	13	HC	Guillemot	1	3	1	0.7	3.375	204	0.498
7.6.16	11:53	13	HC	Guillemot	1	3	1	0.7	3.375	204	0.498
7.6.16	11:53	13	HC	Guillemot	1	4	2	0.7	3.375	204	0.498
7.6.16	11:55	13	HC	Guillemot	1	3	1	1.3	3.375	204	0.498
7.6.16	11:55	13	HC	Guillemot	1	3	1	1.3	3.375	204	0.498
7.6.16	11:55	13	HC	Razorbill	1	3	2	1.3	3.375	204	0.498
7.6.16	11:55	13	HC	Guillemot	1	2	2	1.3	3.375	204	0.498
7.6.16	11:55	13	HC	Guillemot	1	2	3	1.3	3.375	204	0.498
7.6.16	11:56	13	HC	Guillemot	1	2	1	1.4	3.375	204	0.498
7.6.16	11:56	13	HC	Guillemot	1	3	1	1.4	3.375	204	0.498
7.6.16	11:56	13	HC	Razorbill	1	3	3	1.4	3.375	204	0.498
7.6.16	11:56	13	HC	Guillemot	1	3	1	1.4	3.375	204	0.498
7.6.16	11:56	13	HC	Guillemot	1	3	1	1.4	3.375	204	0.498
7.6.16	11:56	13	HC	Guillemot	1	3	1	1.4	3.375	204	0.498
7.6.16	11:56	13	HC	Razorbill	0	2	3	1.4	3.375	204	0.498
7.6.16	11:57	13	HC	Guillemot	1	3	1	1.7	3.375	204	0.498
7.6.16	11:57	13	HC	Guillemot	1	2	1	1.7	3.375	204	0.498
7.6.16	11:57	13	HC	Guillemot	0	3	2	1.7	3.375	204	0.498
7.6.16	11:57	13	HC	Razorbill	1	3	2	1.7	3.375	204	0.498
7.6.16	13:03	13	TW	Guillemot	1	3	2	1.4	4.567	236.3	0.213
7.6.16	13:03	13	TW	Guillemot	1	3	2	1.4	4.567	236.3	0.213
7.6.16	13:03	13	TW	Guillemot	1	2	2	1.4	4.567	236.3	0.213
7.6.16	13:03	13	TW	Guillemot	1	3	2	1.4	4.567	236.3	0.213
7.6.16	13:03	13	TW	Guillemot	1	4	2	1.4	4.567	236.3	0.213
7.6.16	13:04	13	TW	Guillemot	0	4	3	1.4	4.567	236.3	0.213
7.6.16	13:04	13	TW	Guillemot	1	4	2	1.4	4.567	236.3	0.213
7.6.16	13:04	13	TW	Guillemot	1	4	2	1.4	4.567	236.3	0.213
7.6.16	13:04	13	TW	Guillemot	1	3	2	1.4	4.567	236.3	0.213
7.6.16	13:04	13	TW	Razorbill	1	2	3	1.4	4.567	236.3	0.213
7.6.16	13:05	13	TW	Guillemot	1	4	2	1.6	4.567	236.3	0.213
7.6.16	13:05	13	TW	Razorbill	1	3	3	1.6	4.567	236.3	0.213
7.6.16	13:05	13	TW	Guillemot	0	3	3	1.6	4.567	236.3	0.213
7.6.16	13:05	13	TW	Guillemot	1	3	2	1.6	4.567	236.3	0.213
7.6.16	13:05	13	TW	Guillemot	1	2	1	1.6	4.567	236.3	0.213
7.6.16	13:05	13	TW	Guillemot	1	4	2	1.6	4.567	236.3	0.213
7.6.16	13:05	13	TW	Guillemot	1	4	2	1.6	4.567	236.3	0.213
7.6.16	13:05	13	TW	Guillemot	1	2	1	1.6	4.567	236.3	0.213
7.6.16	13:05	13	TW	Razorbill	1	2	2	1.6	4.567	236.3	0.213
7.6.16	13:06	13	TW	Razorbill	1	3	3	1.6	4.567	236.3	0.213
7.6.16	13:06	13	TW	Guillemot	1	3	2	1.6	4.567	236.3	0.213
7.6.16	13:06	13	TW	Guillemot	1	3	2	1.6	4.567	236.3	0.213
7.6.16	13:06	13	TW	Razorbill	1	2	2	1.6	4.567	236.3	0.213
7.6.16	13:06	13	TW	Razorbill	1	1	2	1.6	4.567	236.3	0.213
7.6.16	13:06	13	TW	Guillemot	1	3	1	1.6	4.567	236.3	0.213
7.6.16	13:06	13	TW	Razorbill	0	3	3	1.6	4.567	236.3	0.213
7.6.16	13:08	13	TW	Guillemot	1	3	2	1.4	4.567	236.3	0.213
7.6.16	13:08	13	TW	Guillemot	1	2	2	1.4	4.567	236.3	0.213
7.6.16	13:08	13	TW	Guillemot	1	3	1	1.4	4.567	236.3	0.213
7.6.16	13:08	13	TW	Guillemot	1	3	2	1.4	4.567	236.3	0.213
7.6.16	13:08	13	TW	Guillemot	1	3	1	1.4	4.567	236.3	0.213
7.6.16	13:08	13	TW	Razorbill	1	1	3	1.4	4.567	236.3	0.213
7.6.16	13:08	13	TW	Razorbill	1	2	3	1.4	4.567	236.3	0.213
7.6.16	13:09	13	TW	Guillemot	1	2	1	2	4.567	236.3	0.213
7.6.16	13:09	13	TW	Guillemot	1	3	3	2	4.567	236.3	0.213
7.6.16	13:09	13	TW	Razorbill	1	2	2	2	4.567	236.3	0.213
7.6.16	13:10	13	TW	Guillemot	1	3	2	1.6	4.567	236.3	0.213
7.6.16	13:10	13	TW	Guillemot	1	2	1	1.6	4.567	236.3	0.213
7.6.16	13:10	13	TW	Guillemot	1	2	1	1.6	4.567	236.3	0.213
7.6.16	13:10	13	TW	Guillemot	1	2	2	1.6	4.567	236.3	0.213
7.6.16	13:10	13	TW	Razorbill	0	2	3	1.6	4.567	236.3	0.213
7.6.16	13:10	13	TW	Razorbill	1	2	3	1.6	4.567	236.3	0.213
7.6.16	13:10	13	TW	Guillemot	1	2	2	1.6	4.567	236.3	0.213
7.6.16	13:11	13	TW	Guillemot	1	1	1	1.7	4.731	235.9	0.213
7.6.16	13:11	13	TW	Guillemot	1	2	2	1.7	4.731	235.9	0.213
7.6.16	13:11	13	TW	Guillemot	1	3	2	1.7	4.731	235.9	0.213
7.6.16	13:11	13	TW	Guillemot	1	2	1	1.7	4.731	235.9	0.213
7.6.16	13:11	13	TW	Guillemot	1	3	1	1.7	4.731	235.9	0.213
7.6.16	13:11	13	TW	Guillemot	1	2	2	1.7	4.731	235.9	0.213
7.6.16	13:11	13	TW	Guillemot	1	2	2	1.7	4.731	235.9	0.213
7.6.16	13:11	13	TW	Guillemot	1	2	2	1.7	4.731	235.9	0.213
7.6.16	13:12	13	TW	Razorbill	1	2	3	1.9	4.731	235.9	0.213
7.6.16	13:12	13	TW	Guillemot	1	3	2	1.9	4.731	235.9	0.213
7.6.16	13:12	13	TW	Guillemot	1	2	1	1.9	4.731	235.9	0.213
7.6.16	13:12	13	TW	Guillemot	1	2	1	1.9	4.731	235.9	0.213
7.6.16	13:12	13	TW	Guillemot	1	2	2	1.9	4.731	235.9	0.213
7.6.16	13:14	13	TW	Guillemot	0	2	3	1.9	4.731	235.9	0.213
7.6.16	13:14	13	TW	Guillemot	1	2	1	1.9	4.731	235.9	0.213
7.6.16	13:14	13	TW	Guillemot	1	2	1	1.9	4.731	235.9	0.213
7.6.16	13:14	13	TW	Razorbill	1	1	3	1.9	4.731	235.9	0.213
7.6.16	13:15	13	TW	Guillemot	1	2	2	1.6	4.731	235.9	0.213
7.6.16	13:15	13	TW	Razorbill	1	2	2	1.6	4.731	235.9	0.213
7.6.16	13:15	13	TW	Razorbill	1	2	2	1.6	4.731	235.9	0.213
7.6.16	13:15	13	TW	Guillemot	1	3	1	1.6	4.731	235.9	0.213
7.6.16	13:16	13	TW	Guillemot	1	2	2	1.3	4.731	235.9	0.213
7.6.16	13:16	13	TW	Razorbill	1	3	2	1.3	4.731	235.9	0.213
7.6.16	13:16	13	TW	Razorbill	1	2	2	1.3	4.731	235.9	0.213
7.6.16	13:16	13	TW	Guillemot	1	3	1	1.3	4.731	235.9	0.213
7.6.16	13:16	13	TW	Guillemot	1	2	1	1.3	4.731	235.9	0.213
7.6.16	13:17	13	TW	Guillemot	1	2	2	2	4.731	235.9	0.213
7.6.16	13:17	13	TW	Guillemot	1	2	2	2	4.731	235.9	0.213
7.6.16	13:17	13	TW	Guillemot	1	2	1	2	4.731	235.9	0.213
7.6.16	13:17	13	TW	Guillemot	1	3	1	2	4.731	235.9	0.213
7.6.16	13:17	13	TW	Guillemot	0	3	2	2	4.731	235.9	0.213
7.6.16	13:17	13	TW	Guillemot	1	4	2	2	4.731	235.9	0.213
7.6.16	13:17	13	TW	Guillemot	1	2	2	2	4.731	235.9	0.213
7.6.16	13:17	13	TW	Guillemot	1	2	2	2	4.731	235.9	0.213
7.6.16	13:18	13	TW	Razorbill	0	1	3	2.2	4.731	235.9	0.213
7.6.16	13:18	13	TW	Guillemot	1	2	2	2.2	4.731	235.9	0.213
7.6.16	13:18	13	TW	Guillemot	1	2	1	2.2	4.731	235.9	0.213
7.6.16	13:19	13	TW	Guillemot	1	3	1	1.9	4.731	235.9	0.213
7.6.16	13:19	13	TW	Guillemot	0	3	2	1.9	4.731	235.9	0.213
7.6.16	13:19	13	TW	Guillemot	1	2	1	1.9	4.731	235.9	0.213
7.6.16	13:19	13	TW	Guillemot	1	3	2	1.9	4.731	235.9	0.213
7.6.16	13:19	13	TW	Guillemot	1	2	1	1.9	4.731	235.9	0.213
7.6.16	13:19	13	TW	Guillemot	1	2	2	1.9	4.731	235.9	0.213
7.6.16	13:19	13	TW	Razorbill	1	1	3	1.9	4.731	235.9	0.213
7.6.16	13:19	13	TW	Guillemot	1	2	1	1.9	4.731	235.9	0.213
7.6.16	13:20	13	TW	Razorbill	1	2	3	1.6	4.731	235.9	0.213
7.6.16	13:20	13	TW	Guillemot	1	2	2	1.6	4.731	235.9	0.213
7.6.16	13:20	13	TW	Guillemot	1	2	1	1.6	4.731	235.9	0.213
7.6.16	13:21	13	TW	Guillemot	1	2	2	1.9	4.81	234.8	0.213
7.6.16	13:21	13	TW	Guillemot	1	2	1	1.9	4.81	234.8	0.213
7.6.16	13:21	13	TW	Guillemot	0	2	3	1.9	4.81	234.8	0.213
7.6.16	13:21	13	TW	Guillemot	0	4	3	1.9	4.81	234.8	0.213
7.6.16	13:21	13	TW	Razorbill	1	2	1	1.9	4.81	234.8	0.213
7.6.16	13:22	13	TW	Guillemot	1	3	2	2	4.81	234.8	0.213
7.6.16	13:22	13	TW	Guillemot	1	2	2	2	4.81	234.8	0.213
7.6.16	13:22	13	TW	Guillemot	1	3	1	2	4.81	234.8	0.213
7.6.16	13:22	13	TW	Guillemot	0	3	3	2	4.81	234.8	0.213
7.6.16	13:23	13	TW	Guillemot	1	2	1	1.6	4.81	234.8	0.213
7.6.16	13:23	13	TW	Guillemot	1	3	2	1.6	4.81	234.8	0.213
7.6.16	13:23	13	TW	Razorbill	1	2	2	1.6	4.81	234.8	0.213
7.6.16	13:23	13	TW	Guillemot	1	3	2	1.6	4.81	234.8	0.213
7.6.16	13:23	13	TW	Guillemot	1	2	2	1.6	4.81	234.8	0.213
7.6.16	13:23	13	TW	Razorbill	1	3	3	1.6	4.81	234.8	0.213
7.6.16	13:23	13	TW	Razorbill	1	1	3	1.6	4.81	234.8	0.213
7.6.16	13:24	13	TW	Guillemot	1	4	2	1.6	4.81	234.8	0.213
7.6.16	13:24	13	TW	Razorbill	0	4	3	1.6	4.81	234.8	0.213
7.6.16	13:24	13	TW	Guillemot	1	2	1	1.6	4.81	234.8	0.213
7.6.16	13:24	13	TW	Guillemot	1	2	1	1.6	4.81	234.8	0.213
7.6.16	13:24	13	TW	Guillemot	1	2	2	1.6	4.81	234.8	0.213
7.6.16	13:24	13	TW	Guillemot	1	2	2	1.6	4.81	234.8	0.213
7.6.16	13:24	13	TW	Razorbill	1	1	3	1.6	4.81	234.8	0.213
7.6.16	13:25	13	TW	Guillemot	1	3	1	2.1	4.81	234.8	0.213
7.6.16	13:25	13	TW	Guillemot	1	2	1	2.1	4.81	234.8	0.213
7.6.16	13:25	13	TW	Guillemot	1	2	2	2.1	4.81	234.8	0.213
7.6.16	13:25	13	TW	Razorbill	1	2	2	2.1	4.81	234.8	0.213
7.6.16	13:25	13	TW	Guillemot	0	2	2	2.1	4.81	234.8	0.213
7.6.16	13:26	13	TW	Guillemot	1	2	1	2.2	4.81	234.8	0.213
7.6.16	13:26	13	TW	Guillemot	1	2	1	2.2	4.81	234.8	0.213
7.6.16	13:26	13	TW	Guillemot	1	1	1	2.2	4.81	234.8	0.213
7.6.16	13:26	13	TW	Guillemot	1	4	2	2.2	4.81	234.8	0.213
7.6.16	13:26	13	TW	Guillemot	1	3	2	2.2	4.81	234.8	0.213
7.6.16	13:26	13	TW	Guillemot	1	3	1	2.2	4.81	234.8	0.213
7.6.16	13:26	13	TW	Razorbill	1	3	3	2.2	4.81	234.8	0.213
7.6.16	13:27	13	TW	Guillemot	1	2	1	1.3	4.81	234.8	0.213
7.6.16	13:27	13	TW	Guillemot	0	4	2	1.3	4.81	234.8	0.213
7.6.16	13:27	13	TW	Guillemot	1	4	2	1.3	4.81	234.8	0.213
7.6.16	13:27	13	TW	Razorbill	1	3	3	1.3	4.81	234.8	0.213
7.6.16	13:28	13	TW	Guillemot	1	4	2	2.7	4.81	234.8	0.213
7.6.16	13:28	13	TW	Guillemot	0	4	2	2.7	4.81	234.8	0.213
7.6.16	13:28	13	TW	Guillemot	1	2	1	2.7	4.81	234.8	0.213
7.6.16	13:28	13	TW	Guillemot	1	2	1	2.7	4.81	234.8	0.213
7.6.16	13:29	13	TW	Razorbill	1	1	3	1.8	4.81	234.8	0.213
7.6.16	13:31	13	TW	Guillemot	1	2	1	1.9	3.323	250	0.233
7.6.16	13:31	13	TW	Guillemot	1	2	1	1.9	3.323	250	0.233
7.6.16	13:31	13	TW	Razorbill	1	2	1	1.9	3.323	250	0.233
7.6.16	13:31	13	TW	Guillemot	1	2	2	1.9	3.323	250	0.233
7.6.16	13:32	13	TW	Guillemot	1	2	2	2.1	3.323	250	0.233
7.6.16	13:32	13	TW	Guillemot	1	2	1	2.1	3.323	250	0.233
7.6.16	13:32	13	TW	Guillemot	1	4	2	2.1	3.323	250	0.233
7.6.16	13:32	13	TW	Guillemot	1	3	2	2.1	3.323	250	0.233
7.6.16	13:32	13	TW	Guillemot	1	2	1	2.1	3.323	250	0.233
7.6.16	13:32	13	TW	Guillemot	1	2	2	2.1	3.323	250	0.233
7.6.16	13:32	13	TW	Guillemot	1	3	2	2.1	3.323	250	0.233
7.6.16	13:33	13	TW	Razorbill	0	2	3	2.2	3.323	250	0.233
7.6.16	13:33	13	TW	Guillemot	1	2	1	2.2	3.323	250	0.233
7.6.16	13:33	13	TW	Guillemot	1	3	1	2.2	3.323	250	0.233
7.6.16	13:33	13	TW	Guillemot	1	4	2	2.2	3.323	250	0.233
7.6.16	13:34	13	TW	Razorbill	1	2	2	2.1	3.323	250	0.233
7.6.16	13:34	13	TW	Guillemot	1	3	2	2.1	3.323	250	0.233
7.6.16	13:34	13	TW	Guillemot	0	2	2	2.1	3.323	250	0.233
7.6.16	13:34	13	TW	Guillemot	1	2	2	2.1	3.323	250	0.233
7.6.16	13:34	13	TW	Guillemot	1	2	2	2.1	3.323	250	0.233
7.6.16	13:34	13	TW	Guillemot	1	2	1	2.1	3.323	250	0.233
7.6.16	13:35	13	TW	Razorbill	1	3	3	2.1	3.323	250	0.233
7.6.16	13:35	13	TW	Razorbill	1	1	3	2.1	3.323	250	0.233
7.6.16	13:35	13	TW	Razorbill	1	1	3	2.1	3.323	250	0.233
7.6.16	13:35	13	TW	Guillemot	1	3	1	2.1	3.323	250	0.233
7.6.16	13:36	13	TW	Guillemot	1	4	2	2.4	3.323	250	0.233
7.6.16	13:36	13	TW	Razorbill	1	2	1	2.4	3.323	250	0.233
7.6.16	13:36	13	TW	Guillemot	0	4	3	2.4	3.323	250	0.233
7.6.16	13:36	13	TW	Guillemot	1	4	2	2.4	3.323	250	0.233
7.6.16	13:36	13	TW	Razorbill	0	1	3	2.4	3.323	250	0.233
7.6.16	13:36	13	TW	Razorbill	1	1	3	2.4	3.323	250	0.233
7.6.16	13:36	13	TW	Guillemot	0	2	2	2.4	3.323	250	0.233
7.6.16	13:36	13	TW	Guillemot	1	2	1	2.4	3.323	250	0.233
7.6.16	13:37	13	TW	Guillemot	1	3	1	2.8	3.323	250	0.233
7.6.16	13:37	13	TW	Guillemot	0	2	2	2.8	3.323	250	0.233
7.6.16	13:37	13	TW	Razorbill	1	2	1	2.8	3.323	250	0.233
7.6.16	13:38	13	TW	Guillemot	1	2	1	2.9	3.323	250	0.233
7.6.16	13:38	13	TW	Guillemot	1	4	2	2.9	3.323	250	0.233
7.6.16	13:39	13	TW	Razorbill	1	1	2	2.9	3.323	250	0.233
7.6.16	13:39	13	TW	Guillemot	1	2	2	2.9	3.323	250	0.233
7.6.16	13:39	13	TW	Razorbill	1	2	2	2.9	3.323	250	0.233
7.6.16	13:39	13	TW	Razorbill	1	1	3	2.9	3.323	250	0.233
7.6.16	13:39	13	TW	Guillemot	0	3	3	2.9	3.323	250	0.233
7.6.16	13:39	13	TW	Razorbill	1	1	1	2.9	3.323	250	0.233
7.6.16	13:40	13	TW	Razorbill	1	2	1	2.9	3.323	250	0.233
7.6.16	13:40	13	TW	Guillemot	1	2	1	2.9	3.323	250	0.233
7.6.16	13:40	13	TW	Guillemot	1	4	2	2.9	3.323	250	0.233
7.6.16	13:40	13	TW	Guillemot	1	3	2	2.9	3.323	250	0.233
7.6.16	13:40	13	TW	Guillemot	1	3	1	2.9	3.323	250	0.233
7.6.16	13:40	13	TW	Guillemot	1	2	2	2.9	3.323	250	0.233
7.6.16	13:40	13	TW	Razorbill	1	2	2	2.9	3.323	250	0.233
7.6.16	13:41	13	TW	Guillemot	0	4	2	3	3.358	254.9	0.233
7.6.16	13:41	13	TW	Guillemot	1	4	2	3	3.358	254.9	0.233
7.6.16	13:45	13	TW	Guillemot	1	3	2	2.1	3.358	254.9	0.233
7.6.16	13:45	13	TW	Guillemot	1	3	2	2.1	3.358	254.9	0.233
7.6.16	13:45	13	TW	Guillemot	1	3	2	2.1	3.358	254.9	0.233
7.6.16	13:45	13	TW	Guillemot	1	3	2	2.1	3.358	254.9	0.233
7.6.16	13:45	13	TW	Guillemot	0	3	3	2.1	3.358	254.9	0.233
7.6.16	13:45	13	TW	Guillemot	1	3	2	2.1	3.358	254.9	0.233
7.6.16	13:46	13	TW	Guillemot	1	3	1	2.1	3.358	254.9	0.233
7.6.16	13:46	13	TW	Guillemot	1	3	1	2.1	3.358	254.9	0.233
7.6.16	13:46	13	TW	Guillemot	1	1	2	2.1	3.358	254.9	0.233
7.6.16	13:46	13	TW	Razorbill	1	2	3	2.1	3.358	254.9	0.233
7.6.16	13:46	13	TW	Guillemot	1	2	1	2.1	3.358	254.9	0.233
7.6.16	13:46	13	TW	Guillemot	1	2	1	2.1	3.358	254.9	0.233
7.6.16	13:47	13	TW	Guillemot	1	1	2	2.2	3.358	254.9	0.233
7.6.16	13:47	13	TW	Razorbill	1	1	3	2.2	3.358	254.9	0.233
7.6.16	13:47	13	TW	Guillemot	1	4	2	2.2	3.358	254.9	0.233
7.6.16	13:47	13	TW	Razorbill	1	2	1	2.2	3.358	254.9	0.233
7.6.16	13:49	13	TW	Guillemot	1	2	1	2.4	3.358	254.9	0.233
7.6.16	13:49	13	TW	Guillemot	1	2	2	2.4	3.358	254.9	0.233
7.6.16	13:49	13	TW	Razorbill	1	1	1	2.4	3.358	254.9	0.233
7.6.16	13:49	13	TW	Guillemot	1	2	2	2.4	3.358	254.9	0.233
7.6.16	13:49	13	TW	Guillemot	1	2	1	2.4	3.358	254.9	0.233
7.6.16	13:50	13	TW	Guillemot	1	2	1	2	3.358	254.9	0.233
7.6.16	13:50	13	TW	Guillemot	1	2	2	2	3.358	254.9	0.233
7.6.16	13:50	13	TW	Guillemot	1	2	1	2	3.358	254.9	0.233
7.6.16	13:50	13	TW	Guillemot	1	2	2	2	3.358	254.9	0.233
7.6.16	13:51	13	TW	Guillemot	1	3	1	2.1	3.258	252.5	0.233
7.6.16	13:51	13	TW	Razorbill	1	3	3	2.1	3.258	252.5	0.233
7.6.16	13:51	13	TW	Razorbill	1	4	3	2.1	3.258	252.5	0.233
7.6.16	13:51	13	TW	Razorbill	1	4	3	2.1	3.258	252.5	0.233
7.6.16	13:51	13	TW	Guillemot	1	2	1	2.1	3.258	252.5	0.233
7.6.16	13:51	13	TW	Guillemot	1	2	2	2.1	3.258	252.5	0.233
7.6.16	13:53	13	TW	Guillemot	1	3	2	2.7	3.258	252.5	0.233
7.6.16	13:53	13	TW	Guillemot	1	2	1	2.7	3.258	252.5	0.233
7.6.16	13:53	13	TW	Razorbill	1	2	3	2.7	3.258	252.5	0.233
7.6.16	13:53	13	TW	Guillemot	0	2	2	2.7	3.258	252.5	0.233
7.6.16	13:53	13	TW	Razorbill	1	1	3	2.7	3.258	252.5	0.233
7.6.16	13:53	13	TW	Guillemot	1	2	2	2.7	3.258	252.5	0.233
7.6.16	13:53	13	TW	Guillemot	1	2	1	2.7	3.258	252.5	0.233
7.6.16	13:53	13	TW	Guillemot	1	3	2	2.7	3.258	252.5	0.233
7.6.16	13:55	13	TW	Razorbill	1	1	3	2.1	3.258	252.5	0.233
7.6.16	13:55	13	TW	Guillemot	1	2	3	2.1	3.258	252.5	0.233
7.6.16	13:55	13	TW	Guillemot	1	1	2	2.1	3.258	252.5	0.233
7.6.16	13:55	13	TW	Guillemot	1	2	2	2.1	3.258	252.5	0.233
7.6.16	13:55	13	TW	Guillemot	1	2	1	2.1	3.258	252.5	0.233
7.6.16	13:55	13	TW	Razorbill	1	2	3	2.1	3.258	252.5	0.233
7.6.16	13:55	13	TW	Razorbill	1	2	3	2.1	3.258	252.5	0.233
7.6.16	13:56	13	TW	Guillemot	1	3	2	2.1	3.258	252.5	0.233
7.6.16	13:56	13	TW	Guillemot	1	4	2	2.1	3.258	252.5	0.233
7.6.16	13:56	13	TW	Guillemot	1	3	2	2.1	3.258	252.5	0.233
7.6.16	13:56	13	TW	Guillemot	0	3	2	2.1	3.258	252.5	0.233
7.6.16	13:56	13	TW	Guillemot	1	3	1	2.1	3.258	252.5	0.233
7.6.16	13:56	13	TW	Guillemot	1	2	1	2.1	3.258	252.5	0.233
7.6.16	13:56	13	TW	Guillemot	1	4	2	2.1	3.258	252.5	0.233
7.6.16	13:56	13	TW	Guillemot	1	3	3	2.1	3.258	252.5	0.233
7.6.16	13:57	13	TW	Guillemot	1	3	2	3.3	3.258	252.5	0.233
7.6.16	13:57	13	TW	Guillemot	0	2	2	3.3	3.258	252.5	0.233
7.6.16	13:57	13	TW	Razorbill	1	1	3	3.3	3.258	252.5	0.233
7.6.16	13:57	13	TW	Guillemot	1	2	2	3.3	3.258	252.5	0.233
7.6.16	13:59	13	TW	Guillemot	1	2	2	2.4	3.258	252.5	0.233
7.6.16	13:59	13	TW	Guillemot	1	2	1	2.4	3.258	252.5	0.233
7.6.16	14:05	13	TW	Guillemot	1	2	1	2.3	3.806	250.4	0.233
7.6.16	14:05	13	TW	Razorbill	1	1	3	2.3	3.806	250.4	0.233
7.6.16	14:05	13	TW	Guillemot	1	1	2	2.3	3.806	250.4	0.233
7.6.16	14:05	13	TW	Guillemot	1	2	2	2.3	3.806	250.4	0.233
7.6.16	14:05	13	TW	Razorbill	1	1	3	2.3	3.806	250.4	0.233
7.6.16	14:05	13	TW	Guillemot	1	2	2	2.3	3.806	250.4	0.233
7.6.16	14:05	13	TW	Guillemot	1	1	2	2.3	3.806	250.4	0.233
7.6.16	14:05	13	TW	Razorbill	1	2	2	2.3	3.806	250.4	0.233
7.6.16	14:06	13	TW	Guillemot	1	4	2	2.3	3.806	250.4	0.233
7.6.16	14:06	13	TW	Guillemot	1	2	2	2.3	3.806	250.4	0.233
7.6.16	14:06	13	TW	Guillemot	1	3	2	2.3	3.806	250.4	0.233
7.6.16	14:06	13	TW	Razorbill	1	2	3	2.3	3.806	250.4	0.233
7.6.16	14:07	13	TW	Guillemot	1	3	1	2.3	3.806	250.4	0.233
7.6.16	14:07	13	TW	Guillemot	1	3	2	2.3	3.806	250.4	0.233
7.6.16	14:07	13	TW	Guillemot	1	2	2	2.3	3.806	250.4	0.233
7.6.16	14:07	13	TW	Guillemot	1	3	2	2.3	3.806	250.4	0.233
7.6.16	14:07	13	TW	Guillemot	1	3	2	2.3	3.806	250.4	0.233
7.6.16	14:08	13	TW	Guillemot	1	3	2	1.5	3.806	250.4	0.233
7.6.16	14:08	13	TW	Razorbill	1	2	2	1.5	3.806	250.4	0.233
7.6.16	14:08	13	TW	Guillemot	1	3	1	1.5	3.806	250.4	0.233
7.6.16	14:08	13	TW	Guillemot	1	2	1	1.5	3.806	250.4	0.233
7.6.16	14:08	13	TW	Razorbill	1	1	3	1.5	3.806	250.4	0.233
7.6.16	14:09	13	TW	Razorbill	1	1	2	2.7	3.806	250.4	0.233
7.6.16	14:09	13	TW	Razorbill	1	2	3	2.7	3.806	250.4	0.233
7.6.16	14:09	13	TW	Guillemot	0	4	2	2.7	3.806	250.4	0.233
7.6.16	14:09	13	TW	Guillemot	1	1	2	2.7	3.806	250.4	0.233
7.6.16	14:09	13	TW	Guillemot	1	3	1	2.7	3.806	250.4	0.233
7.6.16	14:09	13	TW	Guillemot	1	3	1	2.7	3.806	250.4	0.233
7.6.16	14:09	13	TW	Guillemot	1	2	2	2.7	3.806	250.4	0.233
7.6.16	14:09	13	TW	Razorbill	0	2	3	2.7	3.806	250.4	0.233
7.6.16	14:09	13	TW	Razorbill	1	2	3	2.7	3.806	250.4	0.233
7.6.16	14:10	13	TW	Guillemot	1	3	3	2.6	3.806	250.4	0.233
7.6.16	14:10	13	TW	Guillemot	1	3	2	2.6	3.806	250.4	0.233
7.6.16	14:10	13	TW	Guillemot	1	3	1	2.6	3.806	250.4	0.233
7.6.16	14:10	13	TW	Guillemot	1	3	1	2.6	3.806	250.4	0.233
7.6.16	14:10	13	TW	Guillemot	1	4	2	2.6	3.806	250.4	0.233
7.6.16	14:12	13	TW	Guillemot	1	3	2	2.7	3.556	248.3	0.233
7.6.16	14:12	13	TW	Guillemot	1	3	2	2.7	3.556	248.3	0.233
7.6.16	14:12	13	TW	Guillemot	1	3	2	2.7	3.556	248.3	0.233
7.6.16	14:12	13	TW	Guillemot	1	2	2	2.7	3.556	248.3	0.233
7.6.16	14:12	13	TW	Guillemot	1	3	2	2.7	3.556	248.3	0.233
7.6.16	14:12	13	TW	Guillemot	1	3	1	2.7	3.556	248.3	0.233
7.6.16	14:12	13	TW	Guillemot	1	3	1	2.7	3.556	248.3	0.233
7.6.16	14:12	13	TW	Guillemot	1	3	2	2.7	3.556	248.3	0.233
7.6.16	14:13	13	TW	Guillemot	1	2	2	1.9	3.556	248.3	0.233
7.6.16	14:13	13	TW	Guillemot	1	2	2	1.9	3.556	248.3	0.233
7.6.16	14:13	13	TW	Guillemot	1	3	2	1.9	3.556	248.3	0.233
7.6.16	14:13	13	TW	Guillemot	1	3	2	1.9	3.556	248.3	0.233
7.6.16	14:13	13	TW	Razorbill	1	1	2	1.9	3.556	248.3	0.233
7.6.16	14:13	13	TW	Razorbill	1	1	3	1.9	3.556	248.3	0.233
7.6.16	14:13	13	TW	Guillemot	1	3	1	1.9	3.556	248.3	0.233
7.6.16	14:14	13	TW	Razorbill	1	2	3	2.7	3.556	248.3	0.233
7.6.16	14:14	13	TW	Guillemot	0	2	2	2.7	3.556	248.3	0.233
7.6.16	14:14	13	TW	Guillemot	1	2	1	2.7	3.556	248.3	0.233
7.6.16	14:14	13	TW	Guillemot	1	3	1	2.7	3.556	248.3	0.233
7.6.16	14:14	13	TW	Razorbill	1	4	2	2.7	3.556	248.3	0.233
7.6.16	14:15	13	TW	Guillemot	1	4	2	1.9	3.556	248.3	0.233
7.6.16	14:15	13	TW	Guillemot	1	3	1	1.9	3.556	248.3	0.233
7.6.16	14:15	13	TW	Guillemot	1	3	1	1.9	3.556	248.3	0.233
7.6.16	14:15	13	TW	Guillemot	1	4	2	1.9	3.556	248.3	0.233
7.6.16	14:16	13	TW	Guillemot	1	3	2	1.8	3.556	248.3	0.233
7.6.16	14:16	13	TW	Guillemot	1	3	2	1.8	3.556	248.3	0.233
7.6.16	14:16	13	TW	Razorbill	1	2	3	1.8	3.556	248.3	0.233
7.6.16	14:16	13	TW	Guillemot	0	2	2	1.8	3.556	248.3	0.233
7.6.16	14:16	13	TW	Guillemot	1	2	1	1.8	3.556	248.3	0.233
7.6.16	14:16	13	TW	Guillemot	1	2	2	1.8	3.556	248.3	0.233
7.6.16	14:16	13	TW	Guillemot	1	3	1	1.8	3.556	248.3	0.233
7.6.16	14:17	13	TW	Guillemot	1	3	1	2.1	3.556	248.3	0.233
7.6.16	14:17	13	TW	Razorbill	1	3	3	2.1	3.556	248.3	0.233
7.6.16	14:17	13	TW	Guillemot	1	3	1	2.1	3.556	248.3	0.233
7.6.16	14:17	13	TW	Guillemot	1	2	1	2.1	3.556	248.3	0.233
7.6.16	14:17	13	TW	Razorbill	1	2	2	2.1	3.556	248.3	0.233
7.6.16	14:18	13	TW	Guillemot	1	4	2	2.2	3.556	248.3	0.233
7.6.16	14:18	13	TW	Guillemot	1	2	1	2.2	3.556	248.3	0.233
7.6.16	14:18	13	TW	Guillemot	1	2	3	2.2	3.556	248.3	0.233
7.6.16	14:22	13	TW	Guillemot	1	3	1	2	3.671	250.2	0.233
7.6.16	14:22	13	TW	Guillemot	1	3	1	2	3.671	250.2	0.233
7.6.16	14:22	13	TW	Guillemot	1	3	1	2	3.671	250.2	0.233
7.6.16	14:22	13	TW	Guillemot	1	3	2	2	3.671	250.2	0.233
7.6.16	14:22	13	TW	Guillemot	0	3	2	2	3.671	250.2	0.233
7.6.16	14:22	13	TW	Guillemot	1	1	2	2	3.671	250.2	0.233
7.6.16	14:22	13	TW	Guillemot	1	3	1	2	3.671	250.2	0.233
7.6.16	14:24	13	TW	Guillemot	1	1	2	2.4	3.671	250.2	0.233
7.6.16	14:24	13	TW	Guillemot	0	2	2	2.4	3.671	250.2	0.233
7.6.16	14:24	13	TW	Guillemot	1	2	1	2.4	3.671	250.2	0.233
7.6.16	14:25	13	TW	Razorbill	1	2	3	1.9	3.671	250.2	0.233
7.6.16	14:25	13	TW	Guillemot	1	2	3	1.9	3.671	250.2	0.233
7.6.16	14:25	13	TW	Guillemot	1	4	2	1.9	3.671	250.2	0.233
7.6.16	14:25	13	TW	Guillemot	1	2	2	1.9	3.671	250.2	0.233
7.6.16	14:25	13	TW	Guillemot	1	3	2	1.9	3.671	250.2	0.233
7.6.16	14:25	13	TW	Guillemot	1	3	1	1.9	3.671	250.2	0.233
7.6.16	14:27	13	TW	Guillemot	1	4	3	1.9	3.671	250.2	0.233
7.6.16	14:27	13	TW	Guillemot	1	3	1	1.9	3.671	250.2	0.233
7.6.16	14:27	13	TW	Guillemot	1	2	1	1.9	3.671	250.2	0.233
7.6.16	14:27	13	TW	Guillemot	1	3	1	1.9	3.671	250.2	0.233
7.6.16	14:28	13	TW	Guillemot	1	4	2	1.9	3.671	250.2	0.233
7.6.16	14:28	13	TW	Guillemot	1	2	2	1.9	3.671	250.2	0.233
7.6.16	14:28	13	TW	Guillemot	1	1	2	1.9	3.671	250.2	0.233
7.6.16	14:28	13	TW	Guillemot	1	2	3	1.9	3.671	250.2	0.233
7.6.16	14:28	13	TW	Guillemot	1	3	1	1.9	3.671	250.2	0.233
7.6.16	14:28	13	TW	Guillemot	1	3	2	1.9	3.671	250.2	0.233
7.6.16	14:29	13	TW	Razorbill	0	2	3	2.1	3.671	250.2	0.233
7.6.16	14:29	13	TW	Guillemot	1	3	1	2.1	3.671	250.2	0.233
7.6.16	14:29	13	TW	Guillemot	1	2	2	2.1	3.671	250.2	0.233
7.6.16	14:29	13	TW	Razorbill	1	2	3	2.1	3.671	250.2	0.233
7.6.16	14:29	13	TW	Guillemot	1	2	1	2.1	3.671	250.2	0.233
7.6.16	14:30	13	TW	Guillemot	1	4	3	2.1	3.671	250.2	0.233
7.6.16	14:30	13	TW	Guillemot	1	4	2	2.1	3.671	250.2	0.233
7.6.16	14:30	13	TW	Guillemot	1	3	1	2.1	3.671	250.2	0.233
7.6.16	14:30	13	TW	Razorbill	1	2	3	2.8	3.671	250.2	0.233
7.6.16	14:30	13	TW	Guillemot	1	2	2	2.8	3.671	250.2	0.233
7.6.16	14:30	13	TW	Guillemot	1	2	2	2.8	3.671	250.2	0.233
7.6.16	14:30	13	TW	Guillemot	0	2	2	2.8	3.671	250.2	0.233
7.6.16	14:30	13	TW	Guillemot	1	3	2	2.8	3.671	250.2	0.233
8.6.16	12:30	14	BH	Razorbill	1	3	1	0.1	3.315	318	0.389
8.6.16	12:30	14	BH	Guillemot	1	2	1	0.1	3.315	318	0.389
8.6.16	12:30	14	BH	Guillemot	1	3	1	0.1	3.315	318	0.389
8.6.16	12:30	14	BH	Guillemot	1	2	2	0.1	3.315	318	0.389
8.6.16	12:30	14	BH	Guillemot	1	4	1	0.1	3.315	318	0.389
8.6.16	12:30	14	BH	Guillemot	1	4	3	0.1	3.315	318	0.389
8.6.16	12:30	14	BH	Guillemot	1	4	1	0.1	3.315	318	0.389
8.6.16	12:30	14	BH	Guillemot	1	4	2	0.1	3.315	318	0.389
8.6.16	12:31	14	BH	Guillemot	1	2	1	0.5	3.533	316	0.389
8.6.16	12:31	14	BH	Razorbill	1	1	2	0.5	3.533	316	0.389
8.6.16	12:31	14	BH	Razorbill	1	1	3	0.5	3.533	316	0.389
8.6.16	12:31	14	BH	Guillemot	1	3	2	0.5	3.533	316	0.389
8.6.16	12:31	14	BH	Guillemot	1	3	1	0.5	3.533	316	0.389
8.6.16	12:31	14	BH	Guillemot	1	2	2	0.5	3.533	316	0.389
8.6.16	12:32	14	BH	Guillemot	1	3	1	0.7	3.533	316	0.389
8.6.16	12:32	14	BH	Guillemot	1	3	1	0.7	3.533	316	0.389
8.6.16	12:32	14	BH	Guillemot	1	4	2	0.7	3.533	316	0.389
8.6.16	12:32	14	BH	Guillemot	1	3	1	0.7	3.533	316	0.389
8.6.16	12:32	14	BH	Guillemot	1	3	2	0.7	3.533	316	0.389
8.6.16	12:32	14	BH	Guillemot	0	3	2	0.7	3.533	316	0.389
8.6.16	12:32	14	BH	Razorbill	1	1	3	0.7	3.533	316	0.389
8.6.16	12:32	14	BH	Guillemot	1	2	1	0.7	3.533	316	0.389
8.6.16	12:32	14	BH	Guillemot	1	4	1	0.7	3.533	316	0.389
8.6.16	12:33	14	BH	Guillemot	1	2	1	0.7	3.533	316	0.389
8.6.16	12:33	14	BH	Guillemot	1	3	1	0.7	3.533	316	0.389
8.6.16	12:33	14	BH	Guillemot	1	3	1	0.7	3.533	316	0.389
8.6.16	12:33	14	BH	Guillemot	0	3	2	0.7	3.533	316	0.389
8.6.16	12:33	14	BH	Guillemot	1	3	1	0.7	3.533	316	0.389
8.6.16	12:33	14	BH	Guillemot	1	3	1	0.7	3.533	316	0.389
8.6.16	12:34	14	BH	Guillemot	1	4	2	0.6	3.533	316	0.389
8.6.16	12:34	14	BH	Guillemot	1	4	1	0.6	3.533	316	0.389
8.6.16	12:34	14	BH	Guillemot	1	3	2	0.6	3.533	316	0.389
8.6.16	12:34	14	BH	Guillemot	1	3	2	0.6	3.533	316	0.389
8.6.16	12:34	14	BH	Guillemot	0	4	3	0.6	3.533	316	0.389
8.6.16	12:35	14	BH	Guillemot	1	3	2	0.5	3.533	316	0.389
8.6.16	12:35	14	BH	Guillemot	1	4	2	0.5	3.533	316	0.389
8.6.16	12:35	14	BH	Guillemot	1	2	2	0.5	3.533	316	0.389
8.6.16	12:35	14	BH	Guillemot	1	4	1	0.5	3.533	316	0.389
8.6.16	12:35	14	BH	Razorbill	1	1	3	0.5	3.533	316	0.389
8.6.16	12:35	14	BH	Razorbill	1	1	3	0.5	3.533	316	0.389
8.6.16	12:36	14	BH	Guillemot	1	4	2	0.5	3.533	316	0.389
8.6.16	12:36	14	BH	Guillemot	1	3	1	0.5	3.533	316	0.389
8.6.16	12:36	14	BH	Guillemot	1	4	1	0.5	3.533	316	0.389
8.6.16	12:36	14	BH	Guillemot	1	2	1	0.5	3.533	316	0.389
8.6.16	12:36	14	BH	Guillemot	1	3	1	0.5	3.533	316	0.389
8.6.16	12:36	14	BH	Razorbill	1	2	1	0.5	3.533	316	0.389
8.6.16	12:36	14	BH	Guillemot	1	2	2	0.5	3.533	316	0.389
8.6.16	12:36	14	BH	Guillemot	1	4	2	0.5	3.533	316	0.389
8.6.16	12:36	14	BH	Guillemot	1	3	1	0.5	3.533	316	0.389
8.6.16	12:37	14	BH	Guillemot	1	4	2	0.3	3.533	316	0.389
8.6.16	12:37	14	BH	Guillemot	1	3	3	0.3	3.533	316	0.389
8.6.16	12:37	14	BH	Guillemot	1	3	3	0.3	3.533	316	0.389
8.6.16	12:37	14	BH	Guillemot	1	3	2	0.3	3.533	316	0.389
8.6.16	12:37	14	BH	Guillemot	1	2	1	0.3	3.533	316	0.389
8.6.16	12:37	14	BH	Guillemot	1	3	1	0.3	3.533	316	0.389
8.6.16	12:37	14	BH	Guillemot	1	3	2	0.3	3.533	316	0.389
8.6.16	12:37	14	BH	Guillemot	1	4	1	0.3	3.533	316	0.389
8.6.16	12:38	14	BH	Guillemot	1	3	1	0.3	3.533	316	0.389
8.6.16	12:38	14	BH	Guillemot	1	3	3	0.3	3.533	316	0.389
8.6.16	12:38	14	BH	Guillemot	0	3	3	0.3	3.533	316	0.389
8.6.16	12:38	14	BH	Guillemot	1	3	1	0.3	3.533	316	0.389
8.6.16	12:38	14	BH	Guillemot	1	4	3	0.3	3.533	316	0.389
8.6.16	12:39	14	BH	Guillemot	1	3	1	0.3	3.533	316	0.389
8.6.16	12:39	14	BH	Guillemot	1	2	2	0.3	3.533	316	0.389
8.6.16	12:39	14	BH	Guillemot	1	4	2	0.3	3.533	316	0.389
8.6.16	12:39	14	BH	Guillemot	1	4	3	0.3	3.533	316	0.389
8.6.16	12:39	14	BH	Guillemot	1	4	3	0.3	3.533	316	0.389
8.6.16	12:39	14	BH	Guillemot	1	2	2	0.3	3.533	316	0.389
8.6.16	12:39	14	BH	Guillemot	1	2	1	0.3	3.533	316	0.389
8.6.16	12:39	14	BH	Guillemot	1	3	3	0.3	3.533	316	0.389
8.6.16	12:40	14	BH	Guillemot	1	4	3	0.3	3.533	316	0.389
8.6.16	12:40	14	BH	Guillemot	1	2	2	0.3	3.533	316	0.389
8.6.16	12:41	14	BH	Guillemot	1	3	1	0.3	3.088	312.9	0.389
8.6.16	12:41	14	BH	Guillemot	1	2	2	0.3	3.088	312.9	0.389
8.6.16	12:41	14	BH	Guillemot	1	3	1	0.3	3.088	312.9	0.389
8.6.16	12:41	14	BH	Razorbill	1	1	3	0.3	3.088	312.9	0.389
8.6.16	12:41	14	BH	Razorbill	1	3	2	0.3	3.088	312.9	0.389
8.6.16	12:41	14	BH	Guillemot	1	4	1	0.3	3.088	312.9	0.389
8.6.16	12:41	14	BH	Guillemot	1	3	1	0.3	3.088	312.9	0.389
8.6.16	12:41	14	BH	Guillemot	1	3	1	0.3	3.088	312.9	0.389
8.6.16	12:43	14	BH	Razorbill	1	2	2	0.4	3.088	312.9	0.389
8.6.16	12:43	14	BH	Guillemot	1	3	3	0.4	3.088	312.9	0.389
8.6.16	12:43	14	BH	Guillemot	1	3	2	0.4	3.088	312.9	0.389
8.6.16	12:43	14	BH	Guillemot	1	2	1	0.4	3.088	312.9	0.389
8.6.16	12:43	14	BH	Guillemot	1	3	2	0.4	3.088	312.9	0.389
8.6.16	12:44	14	BH	Guillemot	1	3	2	0.4	3.088	312.9	0.389
8.6.16	12:44	14	BH	Guillemot	1	3	2	0.4	3.088	312.9	0.389
8.6.16	12:44	14	BH	Guillemot	1	2	2	0.4	3.088	312.9	0.389
8.6.16	12:44	14	BH	Razorbill	1	1	3	0.4	3.088	312.9	0.389
8.6.16	12:44	14	BH	Guillemot	1	4	1	0.4	3.088	312.9	0.389
8.6.16	12:44	14	BH	Guillemot	1	4	2	0.4	3.088	312.9	0.389
8.6.16	12:45	14	BH	Guillemot	1	2	1	0.6	3.088	312.9	0.389
8.6.16	12:45	14	BH	Guillemot	1	2	1	0.6	3.088	312.9	0.389
8.6.16	12:45	14	BH	Guillemot	1	3	1	0.6	3.088	312.9	0.389
8.6.16	12:45	14	BH	Guillemot	1	3	2	0.6	3.088	312.9	0.389
8.6.16	12:45	14	BH	Guillemot	1	2	1	0.6	3.088	312.9	0.389
8.6.16	12:45	14	BH	Guillemot	1	2	2	0.6	3.088	312.9	0.389
8.6.16	12:46	14	BH	Guillemot	1	3	1	0.5	3.088	312.9	0.389
8.6.16	12:46	14	BH	Guillemot	1	2	1	0.5	3.088	312.9	0.389
8.6.16	12:46	14	BH	Guillemot	1	3	2	0.5	3.088	312.9	0.389
8.6.16	12:46	14	BH	Guillemot	1	3	1	0.5	3.088	312.9	0.389
8.6.16	12:47	14	BH	Razorbill	1	2	2	0.5	3.088	312.9	0.389
8.6.16	12:47	14	BH	Guillemot	1	4	3	0.5	3.088	312.9	0.389
8.6.16	12:47	14	BH	Razorbill	1	1	3	0.5	3.088	312.9	0.389
8.6.16	12:47	14	BH	Guillemot	1	3	2	0.5	3.088	312.9	0.389
8.6.16	12:47	14	BH	Guillemot	1	3	1	0.5	3.088	312.9	0.389
8.6.16	12:47	14	BH	Guillemot	1	2	1	0.5	3.088	312.9	0.389
8.6.16	12:48	14	BH	Guillemot	0	2	3	0.8	3.088	312.9	0.389
8.6.16	12:48	14	BH	Guillemot	1	3	1	0.8	3.088	312.9	0.389
8.6.16	12:48	14	BH	Guillemot	1	2	1	0.8	3.088	312.9	0.389
8.6.16	12:48	14	BH	Razorbill	1	1	3	0.8	3.088	312.9	0.389
8.6.16	12:48	14	BH	Guillemot	1	2	2	0.8	3.088	312.9	0.389
8.6.16	12:48	14	BH	Guillemot	1	4	2	0.8	3.088	312.9	0.389
8.6.16	12:49	14	BH	Razorbill	1	1	3	0.9	3.088	312.9	0.389
8.6.16	12:49	14	BH	Guillemot	1	3	1	0.9	3.088	312.9	0.389
8.6.16	12:49	14	BH	Guillemot	1	3	1	0.9	3.088	312.9	0.389
8.6.16	12:49	14	BH	Guillemot	1	2	1	0.9	3.088	312.9	0.389
8.6.16	12:49	14	BH	Guillemot	1	2	2	0.9	3.088	312.9	0.389
8.6.16	12:49	14	BH	Guillemot	1	4	2	0.9	3.088	312.9	0.389
8.6.16	12:50	14	BH	Guillemot	0	1	2	1.1	3.088	312.9	0.389
8.6.16	12:50	14	BH	Guillemot	1	4	2	1.1	3.088	312.9	0.389
8.6.16	12:50	14	BH	Guillemot	1	3	1	1.1	3.088	312.9	0.389
8.6.16	12:50	14	BH	Guillemot	1	3	1	1.1	3.088	312.9	0.389
8.6.16	12:50	14	BH	Guillemot	1	3	1	1.1	3.088	312.9	0.389
8.6.16	12:50	14	BH	Guillemot	1	2	1	1.1	3.088	312.9	0.389
8.6.16	12:50	14	BH	Guillemot	1	2	2	1.1	3.088	312.9	0.389
8.6.16	12:50	14	BH	Guillemot	0	4	3	1.1	3.088	312.9	0.389
8.6.16	12:50	14	BH	Guillemot	1	4	2	1.1	3.088	312.9	0.389
8.6.16	12:51	14	BH	Guillemot	1	3	2	1.2	2.89	314.4	0.389
8.6.16	12:51	14	BH	Guillemot	1	3	2	1.2	2.89	314.4	0.389
8.6.16	12:51	14	BH	Guillemot	1	4	2	1.2	2.89	314.4	0.389
8.6.16	12:51	14	BH	Guillemot	0	4	3	1.2	2.89	314.4	0.389
8.6.16	12:51	14	BH	Guillemot	1	3	1	1.2	2.89	314.4	0.389
8.6.16	12:51	14	BH	Guillemot	1	3	1	1.2	2.89	314.4	0.389
8.6.16	12:51	14	BH	Guillemot	1	3	2	1.2	2.89	314.4	0.389
8.6.16	12:51	14	BH	Guillemot	0	3	2	1.2	2.89	314.4	0.389
8.6.16	12:51	14	BH	Guillemot	0	4	2	1.2	2.89	314.4	0.389
8.6.16	12:52	14	BH	Guillemot	1	2	1	0.6	2.89	314.4	0.389
8.6.16	12:52	14	BH	Guillemot	1	4	2	0.6	2.89	314.4	0.389
8.6.16	12:52	14	BH	Guillemot	1	4	1	0.6	2.89	314.4	0.389
8.6.16	12:52	14	BH	Razorbill	1	2	3	0.6	2.89	314.4	0.389
8.6.16	12:53	14	BH	Guillemot	1	3	2	0.9	2.89	314.4	0.389
8.6.16	12:53	14	BH	Guillemot	1	4	2	0.9	2.89	314.4	0.389
8.6.16	12:53	14	BH	Razorbill	1	2	1	0.9	2.89	314.4	0.389
8.6.16	12:53	14	BH	Razorbill	1	1	3	0.9	2.89	314.4	0.389
8.6.16	12:53	14	BH	Guillemot	1	3	1	0.9	2.89	314.4	0.389
8.6.16	12:54	14	BH	Razorbill	1	2	2	0.6	2.89	314.4	0.389
8.6.16	12:54	14	BH	Razorbill	1	1	3	0.6	2.89	314.4	0.389
8.6.16	12:54	14	BH	Razorbill	1	4	2	0.6	2.89	314.4	0.389
8.6.16	12:54	14	BH	Guillemot	1	3	2	0.6	2.89	314.4	0.389
8.6.16	12:54	14	BH	Guillemot	1	3	2	0.6	2.89	314.4	0.389
8.6.16	12:54	14	BH	Guillemot	1	3	1	0.6	2.89	314.4	0.389
8.6.16	12:54	14	BH	Guillemot	1	3	1	0.6	2.89	314.4	0.389
8.6.16	12:54	14	BH	Guillemot	1	2	1	0.6	2.89	314.4	0.389
8.6.16	12:54	14	BH	Guillemot	1	3	1	0.6	2.89	314.4	0.389
8.6.16	12:55	14	BH	Guillemot	0	4	2	1.3	2.89	314.4	0.389
8.6.16	12:55	14	BH	Guillemot	1	4	1	1.3	2.89	314.4	0.389
8.6.16	12:55	14	BH	Guillemot	1	3	2	1.3	2.89	314.4	0.389
8.6.16	12:55	14	BH	Guillemot	1	3	2	1.3	2.89	314.4	0.389
8.6.16	12:55	14	BH	Guillemot	1	3	1	1.3	2.89	314.4	0.389
8.6.16	12:55	14	BH	Guillemot	1	3	1	1.3	2.89	314.4	0.389
8.6.16	12:55	14	BH	Razorbill	0	2	3	1.3	2.89	314.4	0.389
8.6.16	12:55	14	BH	Guillemot	0	3	3	1.3	2.89	314.4	0.389
8.6.16	12:56	14	BH	Razorbill	1	2	3	1	2.89	314.4	0.389
8.6.16	12:56	14	BH	Guillemot	1	3	2	1	2.89	314.4	0.389
8.6.16	12:56	14	BH	Guillemot	1	3	1	1	2.89	314.4	0.389
8.6.16	12:56	14	BH	Guillemot	0	4	3	1	2.89	314.4	0.389
8.6.16	12:56	14	BH	Guillemot	1	3	1	1	2.89	314.4	0.389
8.6.16	12:56	14	BH	Guillemot	1	3	1	1	2.89	314.4	0.389
8.6.16	12:58	14	BH	Guillemot	1	3	2	0.9	2.89	314.4	0.389
8.6.16	12:58	14	BH	Guillemot	1	4	2	0.9	2.89	314.4	0.389
8.6.16	12:58	14	BH	Guillemot	1	4	2	0.9	2.89	314.4	0.389
8.6.16	12:58	14	BH	Guillemot	1	3	1	0.9	2.89	314.4	0.389
8.6.16	12:58	14	BH	Guillemot	1	4	1	0.9	2.89	314.4	0.389
8.6.16	12:58	14	BH	Guillemot	1	3	1	0.9	2.89	314.4	0.389
8.6.16	12:58	14	BH	Guillemot	1	3	2	0.9	2.89	314.4	0.389
8.6.16	12:59	14	BH	Guillemot	1	4	1	0.7	2.89	314.4	0.389
8.6.16	12:59	14	BH	Guillemot	1	3	2	0.7	2.89	314.4	0.389
8.6.16	12:59	14	BH	Guillemot	1	3	2	0.7	2.89	314.4	0.389
8.6.16	12:59	14	BH	Guillemot	1	3	1	0.7	2.89	314.4	0.389
8.6.16	12:59	14	BH	Guillemot	1	3	1	0.7	2.89	314.4	0.389
8.6.16	12:59	14	BH	Guillemot	1	3	1	0.7	2.89	314.4	0.389
8.6.16	12:59	14	BH	Guillemot	1	3	1	0.7	2.89	314.4	0.389
8.6.16	13:00	14	BH	Guillemot	1	3	1	1.2	2.89	314.4	0.389
8.6.16	13:00	14	BH	Guillemot	1	4	1	1.2	2.89	314.4	0.389
8.6.16	13:00	14	BH	Guillemot	1	2	2	1.2	2.89	314.4	0.389
8.6.16	13:00	14	BH	Guillemot	1	3	1	1.2	2.89	314.4	0.389
8.6.16	13:00	14	BH	Guillemot	0	2	2	1.2	2.89	314.4	0.389
8.6.16	13:00	14	BH	Guillemot	1	3	1	1.2	2.89	314.4	0.389
8.6.16	13:00	14	BH	Guillemot	1	2	2	1.2	2.89	314.4	0.389
8.6.16	13:00	14	BH	Guillemot	1	2	1	1.2	2.89	314.4	0.389
8.6.16	13:00	14	BH	Guillemot	1	3	2	1.2	2.89	314.4	0.389
8.6.16	13:01	14	BH	Guillemot	1	2	2	0.8	3.017	314.7	0.389
8.6.16	13:01	14	BH	Guillemot	1	2	1	0.8	3.017	314.7	0.389
8.6.16	13:01	14	BH	Guillemot	1	3	2	0.8	3.017	314.7	0.389
8.6.16	13:01	14	BH	Guillemot	1	3	3	0.8	3.017	314.7	0.389
8.6.16	13:01	14	BH	Guillemot	1	2	2	0.8	3.017	314.7	0.389
8.6.16	13:01	14	BH	Guillemot	1	4	3	0.8	3.017	314.7	0.389
8.6.16	13:02	14	BH	Guillemot	1	2	1	1.3	3.017	314.7	0.389
8.6.16	13:02	14	BH	Guillemot	1	4	2	1.3	3.017	314.7	0.389
8.6.16	13:02	14	BH	Guillemot	1	2	1	1.3	3.017	314.7	0.389
8.6.16	13:02	14	BH	Guillemot	1	2	2	1.3	3.017	314.7	0.389
8.6.16	13:02	14	BH	Guillemot	0	4	2	1.3	3.017	314.7	0.389
8.6.16	13:02	14	BH	Guillemot	1	1	2	1.3	3.017	314.7	0.389
8.6.16	13:03	14	BH	Guillemot	1	3	1	0.5	3.017	314.7	0.389
8.6.16	13:03	14	BH	Guillemot	1	3	2	0.5	3.017	314.7	0.389
8.6.16	13:03	14	BH	Guillemot	1	4	2	0.5	3.017	314.7	0.389
8.6.16	13:03	14	BH	Guillemot	1	2	1	0.5	3.017	314.7	0.389
8.6.16	13:03	14	BH	Guillemot	1	3	1	0.5	3.017	314.7	0.389
8.6.16	13:03	14	BH	Guillemot	1	3	2	0.5	3.017	314.7	0.389
8.6.16	13:04	14	BH	Guillemot	1	3	1	0.7	3.017	314.7	0.389
8.6.16	13:04	14	BH	Guillemot	1	3	1	0.7	3.017	314.7	0.389
8.6.16	13:04	14	BH	Guillemot	1	4	2	0.7	3.017	314.7	0.389
8.6.16	13:04	14	BH	Guillemot	1	4	2	0.7	3.017	314.7	0.389
8.6.16	13:04	14	BH	Guillemot	1	3	1	0.7	3.017	314.7	0.389
8.6.16	13:04	14	BH	Guillemot	1	3	1	0.7	3.017	314.7	0.389
8.6.16	13:05	14	BH	Guillemot	1	2	1	0.6	3.017	314.7	0.389
8.6.16	13:05	14	BH	Guillemot	1	4	2	0.6	3.017	314.7	0.389
8.6.16	13:05	14	BH	Guillemot	1	2	2	0.6	3.017	314.7	0.389
8.6.16	13:05	14	BH	Guillemot	1	2	1	0.6	3.017	314.7	0.389
8.6.16	13:06	14	BH	Guillemot	1	3	1	0.7	3.017	314.7	0.389
8.6.16	13:06	14	BH	Guillemot	1	3	2	0.7	3.017	314.7	0.389
8.6.16	13:06	14	BH	Guillemot	1	3	1	0.7	3.017	314.7	0.389
8.6.16	13:06	14	BH	Guillemot	1	3	1	0.7	3.017	314.7	0.389
8.6.16	13:06	14	BH	Guillemot	1	2	2	0.7	3.017	314.7	0.389
8.6.16	13:06	14	BH	Guillemot	1	2	1	0.7	3.017	314.7	0.389
8.6.16	13:20	14	BH	Guillemot	1	2	1	0.6	2.885	316.2	0.389
8.6.16	13:20	14	BH	Guillemot	1	3	1	0.6	2.885	316.2	0.389
8.6.16	13:20	14	BH	Guillemot	1	3	2	0.6	2.885	316.2	0.389
8.6.16	13:20	14	BH	Guillemot	0	4	2	0.6	2.885	316.2	0.389
8.6.16	13:20	14	BH	Guillemot	1	4	1	0.6	2.885	316.2	0.389
8.6.16	13:20	14	BH	Guillemot	1	4	2	0.6	2.885	316.2	0.389
8.6.16	13:20	14	BH	Razorbill	1	2	3	0.6	2.885	316.2	0.389
8.6.16	13:21	14	BH	Guillemot	1	4	3	0.9	2.456	322.2	0.389
8.6.16	13:21	14	BH	Guillemot	1	2	1	0.9	2.456	322.2	0.389
8.6.16	13:21	14	BH	Guillemot	1	2	2	0.9	2.456	322.2	0.389
8.6.16	13:21	14	BH	Razorbill	1	4	2	0.9	2.456	322.2	0.389
8.6.16	13:21	14	BH	Razorbill	1	4	3	0.9	2.456	322.2	0.389
8.6.16	13:21	14	BH	Guillemot	1	3	1	0.9	2.456	322.2	0.389
8.6.16	13:21	14	BH	Guillemot	1	3	1	0.9	2.456	322.2	0.389
8.6.16	13:22	14	BH	Guillemot	0	4	2	1.1	2.456	322.2	0.389
8.6.16	13:22	14	BH	Guillemot	1	3	1	1.1	2.456	322.2	0.389
8.6.16	13:22	14	BH	Guillemot	1	3	1	1.1	2.456	322.2	0.389
8.6.16	13:22	14	BH	Guillemot	1	3	1	1.1	2.456	322.2	0.389
8.6.16	13:22	14	BH	Guillemot	1	3	2	1.1	2.456	322.2	0.389
8.6.16	13:22	14	BH	Guillemot	1	4	1	1.1	2.456	322.2	0.389
8.6.16	13:23	14	BH	Guillemot	1	3	1	1.3	2.456	322.2	0.389
8.6.16	13:23	14	BH	Guillemot	1	3	1	1.3	2.456	322.2	0.389
8.6.16	13:23	14	BH	Guillemot	1	4	1	1.3	2.456	322.2	0.389
8.6.16	13:23	14	BH	Guillemot	1	4	1	1.3	2.456	322.2	0.389
8.6.16	13:23	14	BH	Guillemot	0	3	2	1.3	2.456	322.2	0.389
8.6.16	13:23	14	BH	Guillemot	1	4	2	1.3	2.456	322.2	0.389
8.6.16	13:23	14	BH	Guillemot	1	3	1	1.3	2.456	322.2	0.389
8.6.16	13:24	14	BH	Guillemot	1	3	2	1	2.456	322.2	0.389
8.6.16	13:24	14	BH	Guillemot	1	3	2	1	2.456	322.2	0.389
8.6.16	13:24	14	BH	Guillemot	1	4	1	1	2.456	322.2	0.389
8.6.16	13:24	14	BH	Guillemot	1	3	1	1	2.456	322.2	0.389
8.6.16	13:24	14	BH	Guillemot	1	3	1	1	2.456	322.2	0.389
8.6.16	13:24	14	BH	Guillemot	1	3	1	1	2.456	322.2	0.389
8.6.16	13:24	14	BH	Guillemot	1	4	1	1	2.456	322.2	0.389
8.6.16	13:24	14	BH	Guillemot	0	4	3	1	2.456	322.2	0.389
8.6.16	13:25	14	BH	Guillemot	1	4	2	0.7	2.456	322.2	0.389
8.6.16	13:25	14	BH	Guillemot	1	3	2	0.7	2.456	322.2	0.389
8.6.16	13:25	14	BH	Guillemot	1	2	1	0.7	2.456	322.2	0.389
8.6.16	13:25	14	BH	Guillemot	1	3	1	0.7	2.456	322.2	0.389
8.6.16	13:27	14	BH	Guillemot	1	3	2	0.7	2.456	322.2	0.389
8.6.16	13:27	14	BH	Razorbill	1	3	2	0.7	2.456	322.2	0.389
8.6.16	13:27	14	BH	Guillemot	1	3	1	0.7	2.456	322.2	0.389
8.6.16	13:27	14	BH	Guillemot	1	3	1	0.7	2.456	322.2	0.389
8.6.16	13:27	14	BH	Guillemot	1	4	1	0.7	2.456	322.2	0.389
8.6.16	13:28	14	BH	Guillemot	1	4	3	1.1	2.456	322.2	0.389
8.6.16	13:28	14	BH	Guillemot	1	4	2	1.1	2.456	322.2	0.389
8.6.16	13:28	14	BH	Guillemot	1	4	2	1.1	2.456	322.2	0.389
8.6.16	13:28	14	BH	Guillemot	1	3	1	1.1	2.456	322.2	0.389
8.6.16	13:28	14	BH	Guillemot	1	2	1	1.1	2.456	322.2	0.389
8.6.16	13:28	14	BH	Guillemot	0	4	3	1.1	2.456	322.2	0.389
8.6.16	13:28	14	BH	Guillemot	1	3	1	1.1	2.456	322.2	0.389
8.6.16	13:28	14	BH	Guillemot	1	3	1	1.1	2.456	322.2	0.389
8.6.16	13:29	14	BH	Guillemot	1	3	1	0.4	2.456	322.2	0.389
8.6.16	13:29	14	BH	Guillemot	1	3	2	0.4	2.456	322.2	0.389
8.6.16	13:29	14	BH	Guillemot	1	4	2	0.4	2.456	322.2	0.389
8.6.16	13:29	14	BH	Guillemot	1	4	1	0.4	2.456	322.2	0.389
8.6.16	13:29	14	BH	Guillemot	1	3	1	0.4	2.456	322.2	0.389
8.6.16	13:29	14	BH	Guillemot	1	4	2	0.4	2.456	322.2	0.389
8.6.16	13:29	14	BH	Razorbill	1	2	3	0.4	2.456	322.2	0.389
8.6.16	13:29	14	BH	Razorbill	1	2	1	0.4	2.456	322.2	0.389
8.6.16	13:30	14	BH	Razorbill	1	2	2	1.3	2.456	322.2	0.389
8.6.16	13:30	14	BH	Razorbill	1	3	2	1.3	2.456	322.2	0.389
8.6.16	13:30	14	BH	Guillemot	1	3	1	1.3	2.456	322.2	0.389
8.6.16	13:30	14	BH	Guillemot	1	3	1	1.3	2.456	322.2	0.389
8.6.16	13:30	14	BH	Guillemot	0	4	3	1.3	2.456	322.2	0.389
8.6.16	13:30	14	BH	Guillemot	1	3	2	1.3	2.456	322.2	0.389
8.6.16	13:30	14	BH	Guillemot	1	3	1	1.3	2.456	322.2	0.389
8.6.16	13:31	14	BH	Guillemot	1	3	1	0.8	2.404	328.8	0.389
8.6.16	13:31	14	BH	Guillemot	1	3	1	0.8	2.404	328.8	0.389
8.6.16	13:31	14	BH	Guillemot	1	2	1	0.8	2.404	328.8	0.389
8.6.16	13:31	14	BH	Guillemot	1	3	2	0.8	2.404	328.8	0.389
[truncated: 4,141 more rows]
