# Supplementary material for: Wind prevents cliff-breeding birds from accessing nests through loss of flight control
Source: eLife. 2019 Jun 12;8:e43842. doi: 10.7554/eLife.43842 (PMC6561702; doi:10.7554/eLife.43842)
Supplement: Source code 1. [file elife-43842-code1.r]

########################## Load data and libraries #########################

# Read in data & libraries
Landings <- read.csv('clipboard', sep = "\t") 

Landings$DaySite <- as.factor(with(Landings, paste(Site,"d",Day)))
Landings$WindSp <- scale(Landings$InstWs, center = TRUE, scale = FALSE)
Landings$Turb <- scale(Landings$TI, center = TRUE, scale = FALSE)

library(Matrix)
library(lme4)
library(lattice)
library(DHARMa)


######################### Colinearity checks ##############################

# check for colinearity (removing random terms and using glm)
library(car)
vif(glm(Success ~ WindSp + Turb + factor(Ledge) + Species  + factor(Height), family= binomial, data = Landings))

# None found (values all ~ 1)


#######################  Overdispersion checks #############################

# Check for overdispersion 
overdisp_fun <- function(m2)
{vpars <- function(m){nrow(m)*(nrow(m)+1)/2}
model.df <- sum(sapply(VarCorr(m1), vpars))+length(fixef(m1))
rdf <- nrow(model.frame(m1))-model.df
rp <- residuals(m1, type= "pearson")
Pearson.chisq <- sum(rp^2)
prat <- Pearson.chisq/rdf
pval <- pchisq(Pearson.chisq, df=rdf, lower.tail = FALSE) 
c(chisq=Pearson.chisq, ratio = prat, rdf=rdf, p = pval)}

# run the code above with the model
overdisp_fun(m1)


########################## models with interactions ########################

# new models with interactions and using bobuqya optimizer (fails to converge with default settings)

m1<- glmer(Success ~ WindSp*Species*Turb*factor(Ledge) + factor(Height) + (1|DaySite), family= binomial, data = Landings)
options(na.action = "na.fail") 
models<-dredge(m1,rank="AIC")
print(models,abbrev.names=TRUE)

m2 <- glmer(Success ~ WindSp*factor(Ledge) + Turb*factor(Ledge) + Species + factor(Height) + (1|DaySite), family= binomial, data = Landings, control = glmerControl(optimizer = c("bobyqa")))
m3 <- glmer(Success ~ WindSp*factor(Ledge) + Species + factor(Height) + (1|DaySite), family= binomial, data = Landings, control = glmerControl(optimizer = c("bobyqa")))

AIC(m2, m3)

# Best fitting model was m2

# Use DHARMa to check heteroscedacity 

library(DHARMa)

simulationOutput <- simulateResiduals(fittedModel = m2, n = 500, use.u = T)
simulationOutput <- simulateResiduals(fittedModel = glmm.land.int1, n = 500, use.u = T)

plotSimulatedResiduals(simulationOutput = simulationOutput)

# residual plots fine for m2

######################## model comparison and plotting ############################

summary(m2)

library(LMERConvenienceFunctions)
library(parallel)

# significance of each term 
pamer.fnc(m2)

# coefficients
fixef(m2)
ranef(m2)

# R2
library(MuMIn)
r.squaredGLMM(m2)
r.squaredGLMM(glmm.land.int1)

# posthoc analysis 
mcposthoc.fnc(model = m2, var = list(ph1 = c(scale("InsWs"), scale("TI"))))
summary.mcposthoc(model = m2)

# partial effects plots 
plotLMER.fnc(m2)
