# Supplementary material for: Wind prevents cliff-breeding birds from accessing nests through loss of flight control
Source: eLife. 2019 Jun 12;8:e43842. doi: 10.7554/eLife.43842 (PMC6561702; doi:10.7554/eLife.43842)
Supplement: Supplementary file 2. [file elife-43842-supp2.txt]

Definition of parameters within "SkomerLandings"

LandTime	The time the attempted landing was recorded 
Day		Data collection days are numbered
Site		The breeding site where the landing attempt was observed
Success		1 is successful, 0 is unsuccessful
Height		Height bands were recorded from 1 to 4, as defined in the text
Ledge		Ledges were scored according to their size, with 1 being large, 2 long and thin, and 3 small ledges
InstWs		The wind speed in m/s as measured by the observed close to the breeding cliff
WS_ms_bouy	The wind speed in m/s as recorded from the mainland weather station (at 10 minute intervals)
WindDir.Buoy	The wind direction as recorded from the mainland weather station
TI		The turbulence intensity estimated with CFD models according to the specific breeding cliff and general wind direction
